# Supplementary material for: Synonymous Codon Usage Bias in Plant Mitochondrial Genes Is Associated with Intron Number and Mirrors Species Evolution
Source: PLoS One. 2015 Jun 25;10(6):e0131508. doi: 10.1371/journal.pone.0131508 (PMC4481540; doi:10.1371/journal.pone.0131508)
Supplement: S1 Table — (XLS) [file pone.0131508.s001.xls]

## Sheet: Oltmannsiellopsis viridis
GI:110816044	GeneID:4200923	atgggggtagactaccaagagtttaatggaattaaccggaacctacgtggaaatgcattgaaacgttatgtaaaatctcttccacctctaacaaacgttcagaaagaaattcttgttgggacattgctaggggatagtacaatgaaaactggtggtgcagcaaatagacctgcacaaaaccaattctctttcacccaaaaagctagtatggtagagtacgtccagcaaatgtatatgaactttaaacagtttgttggagcacaacccagatttggaaaacctagtggttcttctactagtagagaaggtagctatgcttttaaaacgtatagagtagcatcttttcgctattttgcagtacttttttatggaactgaatttccttatacgaagagcgta…
GI:110816045	GeneID:4200892	gtgaacttccttttttatttattttcatcacttgcacttattagtgcagtattcgttacccaagcaaagaaccctgttcactcggtattatttttaattctagtattctttaacgcttcaggattattaattctaatgggactagactttattgctttaattttaatgattgtttatgtaggagcaattaccactttattcttatttgtagtaatgcttttagacattaaaactgaagaggttagcgaaaaacgtttacgttatttacctattggaggattattgggtgttttatttttagtacagatttttgtagtaattgaaaattctttagttcctcactgggtacacgtaccatttaccaataacccagtaatcttagaccatcttcaatattta…
GI:110816046	GeneID:4200895	atgacccgatctacttggaaaggacccgtgattagaaaagaatctttaacccgaggcaaaggtttcaagactctttggtcgagagactcaactattttaccttcacttgtaaataaacaatataaaattttcaatggtaaaagatttattcgtttcagagtcactgaagaaactattggacacaaatttggagagtttgcaagtactaggaaaaaacttatcttcaagcgacgttag
GI:110816047	GeneID:4200898	atgttccattttgttgaaattgctctagcaattttgttagacgtaaaacgtatgcttgatttaaatctcgttcgtttaaatatagctttagtgcgactggaggtaagtacataccccaaccatatgtgttggctatttgcctcgaactgctacaggatcgaccattctgtaggcaaggctgaacaccttgggttagccgtagctactttttaa
GI:110816048	GeneID:4200912	atgaacattattagctttttaattttatttcctttaattggttcgattcttatgatgtttacccaagacaaaggaagacctactagtttattagatagtctgactactcctcgaacccttgctttaaatatttcactaattaatttcctagcatcaatctggctttgggtgagttttaacaacagtactgctaaatttcaattcctttcaactttaggaactagtagcttattatctaccgagagtcacgtatactctcaactaaatattaaccctactttcggagtagatggtattagtgttttatttattcttttaactactttcttaattcctatttgtattcttgtaggttggacttcaattaacacttatgttaaagaatattgtattgctttc…
GI:110816049	GeneID:4200914	atggtaactaaaaatcaattgttgcgtaagagcactaagagagtaaaaaaagtaaagaagaataaagtaccagctttagctaatcatggtccttttagaagaggtacttgtgttcgtgtctttactagaactcctaaaaagccaaactctgctttacgtaaagtagcaaaagtaagattaagtaataaaacgacggtaattgtagctattcctggtgaaggacacaacttaaaagaacacgctattattttatttcgtggaggtcgtgtaagagatttacctggagtaaagtataaagcagttcgtggtgtacttgatctggcaggggttcaaaaacgtaaaactgcacgttctaaatacggtcgccgtagagatgatgtgtaa
GI:110816074	GeneID:4200916	atgatctataaagatcgagaggcacgatcttcggctttatcgattccaggtttatcgattccaggagaaaagtcttcaaaaagattaagtatcttaaagcaacctgctttatctgtattaaacgatcacttaattgcttacccaactccaagtaacttaaactatttctggggatttggttctctagcaggaatttgtttattaattcaaattttaagtggaattttcttagcaatgcactacgctgcacacgttgacttagctttcatgtcagtagagcacattatgcgtgatattgaaggaggatggtttattcgttatttacacgcaaacggagcaagtatgttctttattgtagtttacgtacacatgttcagaggattatactacggaagttat…
GI:110816050	GeneID:4200917	atgaaattagatattcaaaaattattagagtctcttgaccaagaaactgttagtgttttaacaggtttaatcttgggagacgcaagttgtgagtcccgatctctgggtactgctagatttcaatttaaacaagaaagttctaatgttgaataccttatgaagattcacaaatttttagctaaaaagaagatagttaacccttcaaaaccaaagttaagaactagggtcgtaaaaaatagcaaagtacgtttttattacagacttaacacgtttactcggaagtctctttttgttttttataaagggttttatatcagaattttaaacagcggtagaaagcagcatgtaaagatcattcccgaaaacattattgaagttttagatttaaaatgtttggca…
GI:110816051	GeneID:4200921	atgtctactccaaaaaaattattgtacggtcttttagctttcattactttaagttctaaaggtattttaatctataacgaagaaactattgttgctttaactttctttgtttttgtaagaattgctttccactttgttgaaactccattagcagaagctttagattcccgtagtgagtttattcaaaaagaattagctactttattatcttctgtgcaaaaatcatacaaagaaatgatcagcgatttaaacaatattgcaactatttctagtgtagtggattacagtttaagtactgcttcaactaacttagcaccattaaaacttgcagataaactaaaagctcaacaagagtttaaagtagttttaacttcaatgttagatgagtttgccattaat…
GI:110816052	GeneID:4200899	atgaaactataccaaaagggcgcagcgtcagcaagctgccactgcttattattgttaactaaaactgaaaatattgaagcagctaatttaaaagagcacgttatgagtgcatatgcgggtaattgggttcaatttttcatcgattgggatcaaaaaatgaaacaacgtacggaggaacaaacacaagagttgcaagaaacaattcttgccgcaagtagattcacagttgattcactacagcaagagaatgaacggttgagagctgatttacaatacttattagagagagagcgtaaaagagaattagcagaaaagttaaaacaagaacgtgcactgttgagaaagtctagaaaaagggcgcagcgtcagcaagctgccactgcttcatatagcaaagtc…
GI:110816053	GeneID:4200900	atgaataatgatttattaaatcagaaataccagtgcttagaggtcgattttgtatggactgcagattacaccgaattctcagtagtgagaggcaataaaaatagaaaagagtctgtatatttattaaccataatggatttatcaaccagacaaattgtagcccaggatgttagatatgcaaaaggtggaaatcctttaacttctgcagatttaattaaaaccttacatcaggcaatggacgcaaaacagcctcctaaaatcttccacagtgatggaggtgggcagttcacatgtagtgaatttaaacaatttttgcaagaaaataatattcagcagagtgttggaaattttaaaaaattaaaacacgccaaccaagcacacgaaagctttcacaacact…
GI:110816054	GeneID:4200901	atgctaatgaaaactcaactcacttttatttttactgaaatccgttatcgtttattttttattcttttctccttttctttatgtttcttagtaagttacgtctattatagacaagaatttttatattttattggaaaacctttatttttattagaaatactacaaaattcagcattaagtagttccgtacgtgcacaaccaatttataatgacatagctagtaaaggctattttagcgattttgcaataaattcgggagtagcttattcagcacatcatttaagtggtacttttacctctacgaatgtaacagaagcttttaatgcagagttgttattatctttagtttttgctatctggataaattttccttttgtattagcaaatatttacttattt…
GI:110816055	GeneID:4200902	gtggaagtaaaaaatcgtttagcttcatatatcttaaagacggtacctaacttaattaagttttgtgtatcaagaagagattcagtagtactttatactactccagataaattagtagcactttgtaagtttttaaaatacaatgtgaatactcaatacaaagttttagtagatgtttgtggggtagattacccatctagagaactgagatttgaaatcgtttataactttttaagtgtaagttataattctcgtatttgtgtaaaaacttgtgtagatgagaccactccaattccttctgttacccctaccttctcagcggcaggttggtatgaaagagaagtgtgggatctattaggagtatttatttctggacacccagatttacgtcgtatctta…
GI:110816056	GeneID:4200903	atggttctctacaataagaggtttaaagtaggggctactaccaataagcaatttgaaatttacaacatggaaaaaagccatagatgcttcatgcaaagcaattactttgctgtgggggaaaactcaaactgtttcgaagatttcgaggttagagtaatacacaacaaaacgtttaggcagatcatggcaggagaggtcgctatcttcggtgactcgtgcaagaagggagatacccgctatagcgtatcgtcaatgcttgacaacccaaaggttcaagtagttaaacaagaaaaagtcttgtatgttggtcagctaaatcagttctccgcggaacaacctgcgatgtatctgcttttagtattctggaactccagtaacgatgacgtttcattcatcaac…
GI:110816057	GeneID:4200905	atgtcagattatttaaatatttttgtatatctatgttttagttcagttttgtcgttactaattagtagtttagctttcgtaactgcagtacgtaaaccagaccctgaaaaactatctgcatacgaatgtgggtttgatccttttgattcagcacgtactcaatttgatattcacttctatttagtggctattttatttattatttttgatttagaaattactttcttattcccatggtgtatcactttaggacaaattggtatggaaggattttttgtaatgatggttttcttaattattttaactattggtttcatttatgaatggttaaaaactgctcttgagttctctgatgcaaatacttctaacatgtcatag
GI:110816058	GeneID:4200909	atgttaagaccaaaaaatgtaaaatttaaaaaacaccatagacgtagccttactagagtgagtaacaataatacttatctatctttcgggcaatatggtttaaaagctttagaaggaggtgcaatcacagaaaaaactattgaaacttcacgtcgtactattactagaacttttaaacgtcgcggtaaggtatggattagaattgtgccagatcttcctgttactgcgaaaccatctgaagctcgtttaggaaaaggagtaggatctattagtcactggacttctgttgtaaaaaaaggagaaatcttattcgaattttctggagttccacgtaatatagcagaagaagctgctattgcagttactaaaaaactaaacattaaagcttgctttgtatgt…
GI:110816059	GeneID:4200910	atggctattgaagcaattattaaacctaaacaagtaaaaaactttaccttaaatttaggacctcaacacccttcagctcacggagtgttaagacttgttctagaattaaatggtgaagtaattgaacgtgcagatccccacattggtcttcttcacagaggatgtgaaaaactaattgagtataaaacttttgtacaagcacttccttactttgatcgtttagattatgtttctatgatggcacaagagcactcttattgtttagcaattgaaaaattagtagattgtgagttacctttaagagcacaatatattcgtgtgttattttctgagattactcgtattttaaaccacttattagctttatcttgtcacgcattagatgtaggggctttaact…
GI:110816060	GeneID:4200924	atgaacattgaagcagcaaaattaattggtgcaggaattgcaaccattggagtattaggatctggtattggaattggattcttatttggatctttcttcaacgcagtagctcgtaacccttctgtaaacaaacaattattcccatctgtaattttaggatcagctttaactgaagcaattgcattatttgcattaatgattgctttagtattaaagttctcttaa
GI:110816061	GeneID:4200927	atgtcagcaaaagtaagaaactcaactgtaaaagctgcaaaaggtaaaaaaaaattaactactgcagaacgtagaaaaatcattcaagaaaaaatcagtcaataccatctaaaagtttctgtagatgaaattggtaaagtattaagcgtaggagatggtattgctcgtgttaacggactaagtaaagtgcaagctggagaaatgcttgacttcccgggaaacattaaagggatggcattaaacttagaaaaagataacgttggagtagtattattcggaagtgatagtgcaattaaagaaggagatactgtaaaaagaactggtcaaattcttgtaactccagtaggattaggaactttaggacgtgttttagatggtttaggaaaccctattgatgga…
GI:110816062	GeneID:4200928	atgactagtcactggacttaccaaactgaccttttaatggttattcctgaaattaatttaagcattggttttactttaattttagtttattgtgtactttttaccccctcattgaaatggcgaactcaatctttaagcttccctagtgttcctttattaagttaccctagtcactgctttggtttattaagtttagcttttactgtagcattacttctaaataacccaattcaatcaggtttaggtttttataactcatttattgtagatgattatactttattcatgaaagtattcttacttgtaagttcaatgagtgcaattggtattactttagaatatattaaaaagattaacaactttgaatatattattttaatcttactttccttagtagga…
GI:110816063	GeneID:4200929	atgtatttatgtttagtatttttacctttaatgggtagtctgctaaccttaaccttcggtcgtttcctaggttttagaggtgcagctctattaactacttcttgtacttttactgcatttgtactttcttgtgtagctttctatgaagtagctttatgtgcaagtccttgttatattaaattagcaccttggtttgaaaccgaactatttgatgctagttggggatttatgtttgatactttaactgttgtaatgttaattgtagtaacttcagtaagtactttagttcatttatattcaattagctatatggcaggagatccacacattccaagattcatgtcttatttatctgtatttactttttttatgttaatgttagtaactgcagataacttt…
GI:110816064	GeneID:4200930	atgcaaattcaaagtttaactttttcatcaattctttttctaattggtttaaccggtatttatttaaatagaaaaagtgttattttattattaatgtctattgagcttctattacttgcagttaatttaaattttttaatgttttctgcaacttcagaagatattgttggagaagtatttgctttatttgtactaacggttgcagcagcagaagctgctattggtcttgctttacttgtaatttactatagagtacgtggatcaatttctattgaatttgtaagtttacttaaatcataa
GI:110816065	GeneID:4200931	atgaaatatattcttcaaactccttgtgacgataagaaaccattaaaagcttccctacaaaagtttttaggtatcggtccaaaaaaagcaattgaaatttgtgacaaattaggtgtggcaagttctatgaacttatcttctttaaatgcttatcaaattcacgttcttactggaattttaaatagttatgatattcgacactcagtgcgacgtaaaaaacgagagaatattcaacgtctagtaagaatttcaagctacagaggttttcgacatactgcaggtcttccttgtagaggtcaacgcactaaaacgaatgctaataccgctagaaaatttaagtttaaaattaaataa
GI:110816066	GeneID:4200932	atgggacacaaaattactccaatctcaaatcgtttatcagttggtatccgaaatcctaaatctagttgggtaagcagctacgactacgcagaacttattaacaaagatttaaaactacgtaactatattaaaaagttgatttctaatatagatcaccaacctaaaggtacttcaagcttacgtggtgcaagatttgccttagggttaatccgtaccaaatatagaaaaaactataaaactaagacgttacctttaaatggaaaggatggtgcattacctcaaaatacaaataaaagtaagacttatactaaaaaaaacaccaatgttttagttaataaacgtgatagaatgcttaacttattaaagcatgatttacccgttaaaaccgctactttattt…
GI:110816067	GeneID:4200933	atgaaatatgctataaaactagataaaactaaacgtgctttagcaaataaatgtgaaattaagagactatctgaaaaaaccttgttcttaactcaaagtgtcaaacctaaaattcgaattaaacacttttataaactttcaaagttaaacggggagcaaagtaaaattagaaacaaatgtgttatcactggtcgtagccgttcggtatatcgtttttgtaaactttcacgaattaaatttagagagttagcttctgcaggggttttacctggaattaaaaaagctatttggtaa
GI:110816068	GeneID:4200936	atgaacaaccaaaatattaaaaaatctatttcactagacttccttggcaaatcttttagcaggggttatcttaataaattcaaacaaacagacgtaaggtcttctcttggtattggaatatctttaagcagtggctattttagtgcattatcccatggaagatcttcttcgagcaaaaaaattgcatcttctgtaagtacctcaggtcgttcacctatttggaacttagtcagctataaaaaagcagatgctgtacttcacttaaagaaaactagaaacaataccattattgctttaactaataaaattggtaaagttaaatccgttctttctgctggatgcttaggattaactggccctcgtagagctaccgtttatgctggagaaagagtctgtgaa…
GI:110816069	GeneID:4200937	atgaacattcacgtagctaacaacttcttaatctctagtccactagaacaatttaatgtaaaaagtatcattcctttatactttggaaactttgatatttcatttactaactcttcgctttacttcttattttgtactggaattattttaattttatttcaagcagttactttaaacggaggattcttagttccaactagatggcaatctattgttgaaattatttatgatttcgtagtaagtttagtaggagaacaaattggagaaaaaggtaaaccatactttacttggatttttactacttttattctaattttagcttgtaacttagtaggtatgattccttatagctttactaccactagtcacgtagcagtaacttttggattagcactttct…
GI:110816070	GeneID:4200880	atgcctcaattagataaagtaagttttctttctcaattcttttggttaacctttttctactttgtaatctatttttacttagtaaaacactttttaccttctatcagtcgtattcgtaaagtgcgttcaagcttaatggtaagttctgaacagaatgctcaaggaagcaaacctcaagctgaaaaagcacaagagattatttcagaagcaactacctgtgtatctgatagtttttctaccgctgttagtgaaatttcaaaagcagttaaagattcaaaaaccaaccacccttcgatcttaccattaaaaactaaagcacaagatttcttattcggaatcactgctaaaaaattaattaaagctcaagttagcacttatctaagtgctcgttcacttgca…
GI:110816071	GeneID:4200881	atgaaaccgaacgtatacaaaactttaattaaaaataaagcaattattagcgaatcaaatttacattgtaaagtagaacctttcgttttagggactcgtaatcgatttaacataattgatttacgtgctactgttaagtctatgattattgctgctaaagtaattaaacaaactttagaaattggaaaacatattttaattattaatacaaatagttataatattcctgttctaaaagagtttaaggaatctttagtttatattgagaaggtaaaatacttctcgtttgtaaatgaaaaatggtttggagggacgttaactaactgggttggtctatcgaaaaaagtaactcgatttaaaagatttactcagtttgtagaccctttaactactgagaaa…
GI:110816072	GeneID:4200882	atgactagtagtaattctaataaagaaaaagtaaacaaaacgttgcacaaatcagcaacacgtcttgtactaaatggaagatttggtccctatttagctggcttgattgaaggaaatggttctatttatgtccctgcgaaaaatgggaagatagatactcaaaaaagcttcctactaactattcgatttaagttaaaagatctccctcttgcagaaaaaattaaagagatacttactggagcccgcagtagttaccacttagatatttttattcaaaaaaatacaaagtcagtttttttggtaattcaagatattaatacagtatggtatattgttctgcttacctgtggttttttccgtacacctaaattggtcgattatataactttggtaaactat…
GI:110816073	GeneID:4200884	atggaacactttgcaaagcgatggtttttcagtactaatcacaaagatattggtactttatatctaattttcgcagctttctctggaatgttaggtactactttctccatgctaattcgtatggagcttgctcaaccaggagcacaggtatttgcaggaaactatcagttatataatgtagctattactgcacacgcatttttaatgattttcttcatggtaatgcctgcgttactgggagggtttggtaactggtttgtaccaattctaattggtgctgcagatatgagtttccctagaatgaataacatttcattttggttattacctccttctttattactattagtaagttcagctttagttgagtcaggagcaggtactggttggactgtatat…
GI:110816075	GeneID:4200885	atgcatgctcagttgcttgtgagtattaaagcacctttccctaatttcattcgaaagggtgacgttagaagcggagaggaaagtccagtgagaactcctgggaagttcgacaagctgtggcaagctaaggttactaagcgtaggttaacaaaactgttacataacgactgtactaaactatacgttgtgcgttatcacccaggtaagggcacttcaatgctgtggctttcattcagaatgtattggaagtctttagcaaccagcattagtcactctaataaagactacaaaagtacaaaacgttccgttttgtag
GI:110816076	GeneID:4200886	atgcagtgcgctaaggtaacacatttcgaggaatgcggaaatatgcgataccctaaggttcgaaagggctatgggtacggaacctccatattagatttaaataaattaaattttaatttaagtttaaatcgaagggaggcaggcttaaggttctatgccaaaaattctatcattagcgactcttcttcaatgtcgtgcgatactattactaagcatagagaactcaataaaaaccctagtttcgttaataggagactcataaacattattggtgattcacaaactcttattctagcatacgaacttgtaaaaagtaacgtacaaaatggtacattttgtagctgcgcccctgggaaaatgacaaagggatctaccaacaaaaccctggatggaatcagt…
GI:110816077	GeneID:4200888	atgttttttaaattcgctcgtgctgatgcgccagaaaactggcaattaggattccaagatccagcaagtcctatcatggaaggtatgattgaccttcaccatgatattatgtttttcttagtagctattactattttcgtactttggatgctaactagagctttagtcttattccacgaaaagaataacccacaaccagaaaagattattcacggaactgaaattgaaattggatggactattgctcctagtttaattttagttttaattgctgtaccaagcttcgcattattatatagcttagatgaagtagtagatcctgcaattactttaaaagttatgggaattcaatggttatggcaatacgaatattcagattatagtactgacgaaagtagt…
GI:110816078	GeneID:4200889	atgcgtaatcacccattccacttagttaacccatcaccttggccattatttgcttcttttgcagtatttattttcactattggtatgactcaatacatgcacggttttattggaggaggatacactcttactttaggatttagtatggtattatatgcaatgtacgtttggtggagagatattattcgtgaagcaacttttgaaggacaccacactcaagcagtacaaagaggaattcgttatggagtaatcttatttattacttctgaagtaatgttctttgtagctttcttctggagtttcttccatggaagtttagcaccaactattgaaattggagctgtatggccaccaaaagggatttcagttattggtccttgggaagttcctcttttaaac…
GI:110816079	GeneID:4200938	atgagtatttctttcattttattaaaattattagctttaaccgttccagcacttgtaggtattgcctattttactttagcagaacgtaagatcatggcgtccattcaaagacgtagaggtcctaacgtagtaggtatctttggaattcttcaacctttaagtgatggtttaaaacttctagttaaagaacctttattacctaatgatgcaaacttagctatttatttctttgctccagtacttacttttttattgagtcaggtattctgggcagtaattccttttgacgaaggtgcagtattagcagatattgacgttgggttattatacatttttgctatttcttctttaggtatttatggtgtaattactagtggttggtcaagtaactcgaaatat…

## Sheet: Ostreococcus tauri
GI:113170474	GeneID:4238942	atgaaaatccagaaacaattaaaaggcaaaccatgccgaaaatttggtgcatttctttggaaaacccgcacatttacaattaaacaagaaaaagccgtctcccttgcaaataaaaaagtaaacacaaaaaaactgtcaaattttgcattacaactcagagccaaacaacttgtctctgcactctatggacagcttaaattacaacattttaaacaccttctacaacaaagccaaaaatatagaggaaagcttgcgcatatctttttcagtctgcttgaaaaaagacttgatagttgtttagtgcaattgaaattcgcaccaacttttttagcagctagacaattaatcaaccataaaaaagtatgcatcaatggaaacatcatcacagcacctggggtt…
GI:113170475	GeneID:4238932	atgactctttttcaaaaaatctctaaagaaatgtggagccgctttttttattgttgtgttggcttgctcggttgtcttggaacaaacctttggtacatctctacatggacaacgctcctgtttttaccaattacacaactcgatcaaaatgcccaattcatttttaccgagattcaagaagcattcggagccaccgtctttttagcgcttttcatcagtgtacaaatgagtctaccacttttcttgtatcagactttaagcttcattaatccagcttattttaaacatgaaagcgttcaaaatgtccgcgtcgcactcgtctttgtaactatgcattgcctgttctatgtgtattttttaacttcttggatgcattctttactcactttctttttgcaa…
GI:113170476	GeneID:4238901	atggctgaaggtgcaaaacttattggagctgggtgtgcaactatcgcattagctggagctggggctggtattggaattgtttttggttcttttattagttcagttgctcgtaacccgtcattaacaaaaactctttttggttatgctattttaggattcgctttaacagaagcgattgctttatttgcattaatgatggctttcttaattcttttcgtattttaa
GI:113170477	GeneID:4238935	atggtcaaaaaaaaaccgatgaatcaaacggctatcttatgtatttccacaactttgaataatacatttgtaaacttgacagatctcgaaggcaatacgctttgttgtgtgtcgagtgggagtctaggatttaagggctcgaaaaagtcttcaagttatgctgcacaaagtacgactgaaaaggtacttcaattttgtgctcaacagtccattgagaaacttatgattaaattacgcggtgttgggtatgcgaaggacgcctcgttaaaaacagtcttgaatcaaaattttaagattgtacacattcaggaaacaacccaacgtgcatttaatggctgtcgacaaaagaagaaacgtcgtatttaa
GI:113170478	GeneID:4238937	atggtttttctatttcaaaaaaaattaacgccaacgaatactattcgtaaagaacttaaaaagatctatggaattaattcttttttagcaaaccaaatctgtgaccagttaggcttgcataccactgtaactgtgggtgcgttatctctggatcaaacagaaaaacttggtcgaattcttcaatattattatttaaccgaacacgacttaaagaaacaagtgcagggaaattttcaacgtttcattcagattgggtgttatcgaggatttcgtgtcacacaacgtttaccacttcgagggcaaagaacgcatacaaatgcgaaaaccgctaaacgaattttaagagcgtaa
GI:113170479	GeneID:4238894	atgaaatctatttcgattacgaaacaatctgttgtcgtgccgtcaacaattactgtacatgtggcggactcaactttacgttttgagggtccactcggcaaaatttccgtaaatttggcacatcatgatcaattcggggagtgttttttctctctgaagcttttagaaggtgggcaacaccttttatcctttagtacgacacaaaggaaagggaaaacttttttaaatgcttttaaagcatctcttttacaatattttactggactgacacaaggatttcttgtcagtttggaatgtgttgggattggatataaagtccactatgagaaaaatgtacttcacatgaagttaggttttagtcatttgactacatttcaggtgccacaggatgtacaagtt…
GI:113170480	GeneID:4238944	atgaaacttttgacccaaatgtttacaagtttacgaaacgggcaaatgtcgaggaaacaaattgtgcacatgccgtattcaaaattttgttggaatgtattaactgttttattgtttcatggatatattcagggaatgcaaaaaagagataccaagatttttgttgtcttaaaatatatcaaagagcaaccagccattaagaaacttgaacaaatttcttcagcaagtcaacgcgtgtatactccatacactcaattaaaatctccacaacaaggacttggtttattacttgtatcaacgtccaaaggtattatgtcaagtgcacaagctcttgaactcaaagttgggggtgaggttttatgcaaaattttctga
GI:113170481	GeneID:4238938	atggcaaactttgaacaaaaagatcaacagaagagacagagtgtgcacaggtttgaagtgcagcgtcagctactcaaagctctcattaaaaaccatacacttcctgcgtcgctaagatatgaatatatgttaaaacttaactctttggcaaaaaaaacaagccgtgtgcaagtagtgaatcgatgtgttctctcgggacgaagtcgtggtgttttaaaacaatttcgactctcgagaatttgggtgcgtcaacttcttgccaaaggacagctgcaaggaacaaaaaaatcaagttggtaa
GI:113170482	GeneID:4238893	atgcactctatgtatttttatcatcaactgattacaagagatttcattttaaaaactccagtcaaaacaatttatgattgcccaaaaatcacaaaggggacggtcagcttatctcacaaatttattagtgcagagaaacttgttgtcttaccttattttgtagcacttcttctttggactggacaacgcccaacacttattcgagcaaaaaaatctgttgcaacatttggtctgaaaaaaagtgctccatttggttgtttcgtgactttacgaaaagattcgttggcacactttgtggacaaactttgtcttgctgtcttcccaagactgcaacaaaatacgccagagagtttcctctcgttcaacaaaaatacagttaattttggactagatgcattt…
GI:113170483	GeneID:4238891	atgatccaagttgggacacagctgcatgttgcagacaattctggagcaaaaaaagttgaatgtattaaagttttaaataaaacaaaacaaagggttggaggtgccggagaatttgtgctagtgagtgtaaaagaaatcaaccaaaaacaaacacaaaaagtgaaaaaagggcaaatctttaaagctgtcatcttagaaacaaaatttcctattcaacgaaaagatggaagttccttaaaatttcaacgaaatacagtgattctcgtctccccacaactgtcaccagtagggacacgtattcaaagttttgttccctatgagttacgacacaaaaatttatcaaaaattctcgcccttgcatctgcaagtatttag
GI:113170484	GeneID:4238892	atgctccaaccaaaaaaaacaaaatttaggaaatttcaaaaacgacgtgtcactggtgttaaactccaacagctcaattttggaatgtatggaattcaatctttaagttgtggcagaatttcttctgcatgtattgaagccgcaagacgtgcaatgacacgaaaacttaaaagaactggacaaatttggattcgaatttttccagatttaggtgtgagtcaaaaaccagctgaagtcagaatgggaaaaggtaaaggcgccattcagcaatgggtatgtcctgttcaaaaaggacaaatcttatttgaagtcaacggtgtccctgaatctttagctgttcaagctgtgcagcttgcacaacacaaacttcctttaaaaacgcagtttatcaaaactatt…
GI:113170485	GeneID:4238941	atgggacagaaaatttctccagttgcgttgagattacagaccaacaaaagttttcaagcttcctggtatagtcagaagttgtacgctgaaggcgtgcacaaacaactccaagtgcagaattttctccacgacgtatttcaccaagttggcacgaaagcaaccaaaacacatgttgttcagacacccggtgctttaaagatccacacatttttttgttcacctcgattgtttgatcaaaaactggcaaaaaaaacaatgtcactcaaaccgacacatttttttcaacaccagagaacaactcaatggcaatttctttcaaaccaaatgcactgggaaacactcaagaaaaaactagtgtttcaatctctcttacgtaacaatttacaaaagtcaacaact…
GI:113170486	GeneID:4238939	atgacacgatccctttttaaaggaccttttgtagatgggacactcttatcttcaaaaaaaaagtttgtttggtcccgccagtcgtctattttacctcaatttgtaaacaaaacgtttatggtacacaacggaaaatcatttgtagagattacaatccaagaatctatgattggacataaatttggggaatttgcattgacgcgaaaaaaattaatccacaagaaaaaagacaaaaagaaataa
GI:113170487	GeneID:4238895	atgcatattacattggttcttagatcttatgaccgctcgtctttaacaaaagcagtgaaacttctttgctttcttggacatagtctgcaaaccaaaacatgccagacttgggcgctatcgctgcatccactcccaacgaaagtcaaaaaatacaccttgttaagatccccacacattgataaaaagtcaagagaacaaattgaacttaaaacataccaaaaagcgatccacatcaaaaatatccaagataaaaaaacatttcttggcttcttacatttggtgaaacttgtgcatctggatggtgtccaatgtaagtgtacgtttgaagctcacacgtctctgtaa
GI:113170488	GeneID:4238866	atggtctttgaacaaaaaaaactcaaaaactttaccctgaattttggaccacaacatcctgcggcgcacggcgttctcagacttgtcctggaaatgaacggtgaggttgttgaacgagcagatccgcacattgggttgctccaccgaggcacagaaaaattaatcgaatacaaaaattatattcaagcattaccatactttgaccgcttagattatgtatctatgatggctcaagaacacgcttattcgttagccgtggaaaaccttctccactgcccagtgccactccgtgcacaatatattcgtgtactcttttctgaaattacgcgtcttttaaatcatcttttagctttaagttgccatgccatggatgtgggcgcactcacaccatttttatgg…
GI:113170489	GeneID:4238860	atgattgaatacttaccgattttgctttacatttgtgtaagtgcgctgctttctggggtgattttaagcttatcctttttggttgcaactcaaaaagcagatccagagaaaacctcagcatatgaatgtggttttgatccttttgaagacgcacgcgcaagatttgacattcgattttatcttgttgctatcttatttattatttttgatcttgaagtgacatttttatttccgtgggcaatttctcttcgacatattgatctatttggattttggactatgatggtttttttaattatcctaaccgttgggtttgtgtatgaatggcgtaaaggtgctttagaatgggaataa
GI:113170490	GeneID:4238897	atgagtctttcagcaacggaattatcaaatttacttgagcaacgtatttcaaattactactcagatttaaacatcgatgaaattggaagagttctttcagttggggatggtattgcccgtgtatatggtttaaacaaaattcaatcgggggaaatggttgagtttgatagtgggattaaagggatggccctgaatctagaaaacgacaatgttggaatcgtttgttttggaagcgatacaaatattcgcgaaggagacattgtaaaaagaacaggttccatcgtagacgtgcctgttggaaaagggatgctcgggcgtgttgttgatggtcttggaaacccaattgatggtaaaggaccaattccaaatgtaacaccacgtcgtgttgaattaaaagcg…
GI:113170491	GeneID:4238867	atggtgaatttaccactcttactttttccgaaatgggtgcaaaaagtaattgctcagtcaaatgaagtcactcttgtacttaaaagtccacaagatctccatccagtccttgaaattctcaagaatcattcagcaacccaatttaaaatgttgattgatattacagccgtagattacccctcaagagaggcacgttttgaagttgtttatcatttattgagtgtccaacgaaataccagacttcgactcaaagtgcaatgttctgaacatgcgatcgtggaatcagtgacgtctctttatcccgctgcaaattggtttgaacgagaaacctgggatatgtttggtatttgttttacaaatcatccagaccttagacgcattttaacagattatgggttt…
GI:113170492	GeneID:4238868	atgacttcaagtgtatatacgggtcaaccttcatcttctgaatatattatttcaaaagtggacgggttaattaattgggctcgccaagggtcgctctggcccatgactttcggtttagcttgttgtgcagttgaaatgatgcatactggggctgcacgctacgatttagaccgttttggtatgatttttcgaccaagtccaaggcaatccgatgtcatgattgtggcaggtactttgacaaataagatggcaccggctttaagaaaagtatatgatcaaatgcccgaaccaagatgggttatttccatgggctcttgcgcaaatggtggtggttattatcattattcgtattctgttgtgcgtggatgtgatcgtatcgttccagttgacatttatgtt…
GI:113170493	GeneID:4238927	atgcactctttttcaacagatcctgttatcattttcttacaactaaaaagtttcccagtcaaccaattaaataccttgaaaaaaagattaaaagctctcgataacacagcaagtcttcgattagcacaaaacctgacactacctctgcaagatttttgtcaaagctctacctttattttacatcttgggtctctaaaaaccctaaagacagtatttgaaaacgtggatccacaagcagaaaagttctttgatatccaagtcacaggtcttgaatgtattttattaggcggtttttttcaagaccgttttgtaagcacgactgaattacataagcttcgtacattcgatgcatccaaagtgaacattttaggaaatcttacgaaaaatctaaagcttcct…
GI:113170494	GeneID:4238862	atgcattgtatttcttttttacattgttctctattgctttttttactgggtgtttggggtatctttttcaatcgtaaaaatattgtggttatgctaatgtgtattgaattaatgctccttgctgtcaacctgaactttcttattttctccacatacttagatgacctgagtggacaaatcttttccctcctcatcttaaccgtcgccgcagcagaatcttccattggactcgctttacttgtaatgtattacagaactcgtggaaccatctccattgaatatatgaaccttttaaaaggataa
GI:113170495	GeneID:4238899	atgcctcagttagatatggtcactttcttccctcaatttttctggttttgtgtcttttttacaggattctatctgactcttgtacaaaaatatctccctcaacttacaagaatttttgccgtgagagaagccgcacaacagacaacgccaacggatctcacaacagatgcgtgcgaagccctggcccagaaaacacataaagtgttttcagatagtgtacaagaaacaaaaaaaaaatatacccagcagtttcaaacaacaacgcaacttttagacattcaaacagatgcgtttaatacacacacacaccaagcatttgaaaaatatcaaagcaaaaaaatcatgttgcagcaaacagtgcaatacacactacaacacatgcaccacgtgttacctggg…
GI:113170496	GeneID:4238933	atgattttacaaaataaaactttgattatctcagccacactggcattttttgtgtgtagttcaaaaaacattattatttataatgaagaaatcttagttgctctgagttttttatgttttgttctgtttagttttcacacatttcaagacaccgtgaaagaaacttttgcgcagagaagaacactaattcttcaagaattagaatacatgctcgtggcaaaagaaacagccgttcaaaaacttcaacaaacatatcaacacagtgttcaattgcttgaaagtattgaggcattgaaaacagcagctgtacaagaacttgaacgagctcaacacgcacgactaactgcttttgaagcaagtattcagaaaaaatgtgtacaaaaagtgcaacagattctt…
GI:113170497	GeneID:4238903	atgatgcactttatcaatcgttgggttttctcaacaaatcacaaagatatcggaacactttaccttatcttcggcgcattctctggtgtcttaggatcatgcttttccgtactcattcgtatggaacttgcacaacctggaaaccaaattcttgcaggaaaccaccaactctataacgtcctcatcactgcacacgcattccttatgatttttttcatggttatgccagcactcatcggaggatatgggaattggttcgtacctattatgattggagctccggatatggcattcccaagattaaataatattagtttttggttattaccaccttctcttttacttcttttaagtagcgctctagttgaagttggtgtaggaacgggatggactgtgtac…
GI:113170498	GeneID:4238954	atgagaaagttcttcttcatcttttgtttcagggaacagaacatcctatatatcctgagtgcatgtgtggtcgtccatttcagagccattttacctctttatatcctcaaaatggtctatgaaagatatacaagagttcttttagtctcaaggacgtgtcggaggacctcacccctcaaatggtttcaatgtatttcatcaagggctgtaaccttgtctgtttgtactatactcacggataaaaacatcaaccttactttacattctataaaaattggacgaaaatccgacgacagaaaaaactttccctactgtagaggaaatacgttattgtacactcaatttattttgatcgactgtaaaccaaaaacagtgcaacacccatgctga
GI:113170499	GeneID:4238907	atgtacaattatatttctcaaaaccgattgtgctacaaaaatacaatgattatgaaaagattatcttttttaaaacaaccgctcctcgctgcagtcaatgaccatttaattgattatccaacaccagcaaacttaagttattggtggggatttggctcaacagcaggtatctgtttaattcttcaaattttaacaggaatttttcttgcgatgcattatacgccacacattgatttagctttcttaagtgttgaacacatcatgagagatgttgaaggtgggtggtttttacgttacatgcatgcgaatggtgcaagtatgttctttatcgtcgtatacctccatttattaagaggtctttattatggaagttacactagtccaagagaacttgtttgg…
GI:113170500	GeneID:4238936	atgccgacaacaaatcaattattgacacaacaaagagtgatgaaaacaaaacgaattaaaacacctgctttagaaaaatgtcctcaaaaaaagggcgtatgtgttcgcgtgtatacaaaatctcctaaaaagccgaactcagctgtgcgtaaagtagccaaaattaagctcacgaaccaaaacgaaatcattgcgtatattcccggtgaagggcatactttgcaagagcactccgtggttcttgttcgaggtggtagagttaaagatttacctggtgttaagtataaagttattcgaggcatttttgatcttcaaggtgtgaagaatagaaaacaagcccgttctaaatacggtacaaaaaaataa
GI:113170501	GeneID:4238943	atggttaaacttttttcccaagacatcttatttactcctgagttaaatagttcaagtatttttaagaaattgctccaaaatatgttaaagaaagggaataaaaaaaaagcacaacgtcttctttttgcagttatttttttagtccaacagatgtacccaacaatcccgaaagatcaaatttttgtgcaagccatccaaaacatccaacctagttttgaatttaaaaaagctcgagttggtggaatgagtcaatttattccaggggcaaaaaaacctgaaaaacaagaaaacttagctattcgttggattttagctcttgccaaagaaaaacagagaaaaacaaaaattgtcaaaaacaaacaatatggatttgagtactttttagcccaagaaattctt…
GI:113170502	GeneID:4238924	atggttttatttcttctcacaacgttactcaaaattttaacactcgcagtccctctcttagttgctgtcgcgtatctcacacttgccgaaagaaaagtcatgggatctatgcaaagaagaaaaggacccaatgttgttggtttcttcggaatcttacaaccattagcggatggtttaaaactgctcgtcaaagaaccggtcttgcctagtagttccaatattttactttttttaggcgcaccttttatgacatttttattagccctcatttcttgggctgttattcccttcgacgaaggagttgttctctcagatttaaatcttggcattccctacatctttgcaatctcttctcttggtgtttatggagttatcattgctggatggtcaagtaactcg…
GI:113170503	GeneID:4238898	atgtatttttctccacttgagcaatttacaattatctctctgatccccttccatttaggaaatttttatttttcatttacaaactcagccttgtttttcttattatcaaccggcgcgtttctttttctttgttcgcttgtcttcgtaaaaggaggaactttagtaccaacaccatggcaatcagtcgttgaaatgatttatgagtttgttgtgagtttagtttctgaacaaattggaaaaaaaggtgtgaaatacttccctttcgtgttcactctatttacttttctactcttaagtaacttaattgggatgattccatatagttttacgacaacaagtcacttcgtgattacttttacactgtcattttgtgtatttattgcaatgactttaatcggg…
GI:113170504	GeneID:4238865	atgggagatacgtttttatttttctttttttctttttttgtgcttttttcagcatttatggtgatccgatcaaagaacccggtgtattcagttctttttttgatccttgtcttttgtaatacagctggattactccttttactcaatttagatttctttgcattgatcttcttaattgtgtacgttggcgccattgcagttttattcttattcgttgttatgatgctggatattaaacttgctgaaatgcaagaaagcattttcttctatttaccgattggtggcttcattggactcattttttttattgaattctactttttattcaataaagaatttgtcccacttcaccttgaaacgctctcgacaggaagtacatcaatgctcactttacaattt…
GI:113170505	GeneID:4238905	atgtttttcctctcaaaccctctgttttttttttctgtggctttgtgtgatgcgccacaagcttggcagtttggttttcaagaccccgcatcgccaattgcccaaggtattcaagatttacacaacgatatttgttttttcatgattgttgttttagtttttgtcgtgtggatgcttttacgaacattatggcattttcactggacaaaaaaccctgttccaagtaaaattattcatggcacttttttagaaattgtgtggacgatcaccccaagtttcattttaatgattattgcagtcccttcatttgctcttttatattccatggatgaaatcgttgacccttcgttaactttaaaagttattgggcatcaatggtattggacatatgaatattct…
GI:113170506	GeneID:4238906	atgaatcaacaaaagcacccttttcatttagtagacccaagtccatggccatttcttgcatcgtttgcagctcttgtgactactttcggtggcgtgatgtacatgcatgggtacattggtggtgattctttagccgcttcaggatttttattaattctttataccatgtttgtttggtggagagatatcattcgtgaagcgacttatcaagggcaccatacgacaaccgttcaagctggacttaaatctggtatgattctctttattgtttcagaaattatgttttttcttgcatttttctgggcattttttcactcaagtttagcaccaacagtcgaaattggggctgtttggccaccaaaagggatcgatgttttaaacccttgggaaattccattt…
GI:113170507	GeneID:4238925	atgcacttttttcaaaatgatttttattttgttcttccagaactttttcttttcggcgcttcattaagtttgctcatgtttggagttatctattcaacatcggtaagtcatggaaagcctggattaatgaaagtgatgagttgggcaagtatcgtctgtctagcgatgactctgggtcttgtgttgaatacgcctgtgcactcaacagtggtcttctctcaaagtttacttttagatgatcttagtactttttttaaatttttaattttgggtggaagtatcttgtccattttgatgtctgtacaatattttgagacggagaatatgagaaatttcgagtatttagtgttggtgtgcctatccactttaagtatgcttcttttagttgcgtcctatgac…
GI:113170508	GeneID:4238861	atgtttattcaaaatattctttttgtacttctgtgtctgcctgtcttaggggctgttgggcttctgttctttccgaagacagctgttcgacagatgaaattgtttgctttaaacatttcgttggtcacctttgtctgttcgttaaacctttggattttctttgataattcaacggcaaagtttcaatttgtacaacatatggactggttgtctgtattgaacatgaacttttatgtaggtattgatggtatttcactttttttcatgattctgacaacattcttagtgcctgtgtgtcttcttattagttggcagtctgtaaaacatcttgtccgagaatttcttgtagcgttcttacttttagaaagtttcatgcttgctgtcttttgtatgcttgat…
GI:113170509	GeneID:4238864	atgtatttattattagtttttctaccattttttggttttttgttagttaccgtatttggacgctttttcgggtataggggcgcaccattactcagcacgtttgcagtcatgagttctgcatgcctctcctttgtagcgctttatgaagtagggatttgtggaagtccttgttatgtccaatttctcccatggttccaaacggacatgtttgtcgcttcttggggatttctttttgacagtttaactgttattatgtgtgtcgttgtcaccttcgtcagtagtctagtacatatctattccatttcttacatgggggaagatccacatttaccaagatttatgtcgtatttatcagtttttactttttttatgttgatgttagtcacatctgataacttt…
GI:113170510	GeneID:4238940	atgcgtcaacaaaattttttcgaaaaagttcaatatgtttcaaataaagtacatccagagttgtttgggtgtcttgaagggttccgtaatcatttagctttggttgacacagaaaaaagtaaacttctgctcaagaaagctcttatttttttacgtgcattacagcaagacaacaagacaattttatttattaataataatccaaagctatcttttttaacaaaacaaactgcagtcagtctagatcaaccttattcaaacgaatactggatcccagggttactcacaaattggacaggatcacaatctatgattcactcgtttaaatattctgaacagtattttgggtcttttttagacaaaaaaaaggtagtttttccgaaatatgtgaaacaaaaa…
GI:113170511	GeneID:4238908	atgtacaattatatttctcaaaaccgattgtgctacaaaaatacaatgattatgaaaagattatcttttttaaaacaaccgctcctcgctgcagtcaatgaccatttaattgattatccaacaccagcaaacttaagttattggtggggatttggctcaacagcaggtatctgtttaattcttcaaattttaacaggaatttttcttgcgatgcattatacgccacacattgatttagctttcttaagtgttgaacacatcatgagagatgttgaaggtgggtggtttttacgttacatgcatgcgaatggtgcaagtatgttctttatcgtcgtatacctccatttattaagaggtctttattatggaagttacactagtccaagagaacttgtttgg…
GI:113170512	GeneID:4238926	atgagaaagttcttcttcatcttttgtttcagggaacagaacatcctatatatcctgagtgcatgtgtggtcgtccatttcagagccattttacctctttatatcctcaaaatggtctatgaaagatatacaagagttcttttagtctcaaggacgtgtcggaggacctcacccctcaaatggtttcaatgtatttcatcaagggctgtaaccttgtctgtttgtactatactcacggataaaaacatcaaccttactttacattctataaaaattggacgaaaatccgacgacagaaaaaactttccctactgtagaggaaatacgttattgtacactcaatttattttgatcgactgtaaaccaaaaacagtgcaacacccatgctga
GI:113170513	GeneID:4238904	atgatgcactttatcaatcgttgggttttctcaacaaatcacaaagatatcggaacactttaccttatcttcggcgcattctctggtgtcttaggatcatgcttttccgtactcattcgtatggaacttgcacaacctggaaaccaaattcttgcaggaaaccaccaactctataacgtcctcatcactgcacacgcattccttatgatttttttcatggttatgccagcactcatcggaggatatgggaattggttcgtacctattatgattggagctccggatatggcattcccaagattaaataatattagtttttggttattaccaccttctcttttacttcttttaagtagcgctctagttgaagttggtgtaggaacgggatggactgtgtac…
GI:113170514	GeneID:4238934	atgattttacaaaataaaactttgattatctcagccacactggcattttttgtgtgtagttcaaaaaacattattatttataatgaagaaatcttagttgctctgagttttttatgttttgttctgtttagttttcacacatttcaagacaccgtgaaagaaacttttgcgcagagaagaacactaattcttcaagaattagaatacatgctcgtggcaaaagaaacagccgttcaaaaacttcaacaaacatatcaacacagtgttcaattgcttgaaagtattgaggcattgaaaacagcagctgtacaagaacttgaacgagctcaacacgcacgactaactgcttttgaagcaagtattcagaaaaaatgtgtacaaaaagtgcaacagattctt…
GI:113170515	GeneID:4238900	atgcctcagttagatatggtcactttcttccctcaatttttctggttttgtgtcttttttacaggattctatctgactcttgtacaaaaatatctccctcaacttacaagaatttttgccgtgagagaagccgcacaacagacaacgccaacggatctcacaacagatgcgtgcgaagccctggcccagaaaacacataaagtgttttcagatagtgtacaagaaacaaaaaaaaaatatacccagcagtttcaaacaacaacgcaacttttagacattcaaacagatgcgtttaatacacacacacaccaagcatttgaaaaatatcaaagcaaaaaaatcatgttgcagcaaacagtgcaatacacactacaacacatgcaccacgtgttacctggg…
GI:113170516	GeneID:4238863	atgcattgtatttcttttttacattgttctctattgctttttttactgggtgtttggggtatctttttcaatcgtaaaaatattgtggttatgctaatgtgtattgaattaatgctccttgctgtcaacctgaactttcttattttctccacatacttagatgacctgagtggacaaatcttttccctcctcatcttaaccgtcgccgcagcagaatcttccattggactcgctttacttgtaatgtattacagaactcgtggaaccatctccattgaatatatgaaccttttaaaaggataa

## Sheet: Microspora stagnorum
GI:563940507	GeneID:17675455	atggtgactaggagtaagattgagcaagaagcaaatgtctatcaaaagaaaggtagaataagcccacgtgctcatgccacgtctaaatatcaaatcaactatctcaatatgcttgaaattaaccatgaagttagcaagatgaaaacccgttgggctcaattaaactggaaagagattagcaaacgggtctacaggatacaaaaacagatatatagacgaacattgaaaggagagaatgtacacaagctgcaaaacgtcttgacaaatcttttcgatgccaagcttcttgcagtccgacgtgtcactcaagacaacaagggaaagaaaacagcaggggttgataaggtcaaaaatctatccccaacaaaacgttgggaactcgccaaagacatacggatc…
GI:563940469	GeneID:17675456	atgttagaaggagcaaaattaatcggagcaggctgtgcaactattgcattagccggagcagcagttggcattggaaatgtgtttagttctctaatcacttcagttgctagaaatccttcattggcgaagcagttgtttgggtatgcaatcttaggattcgcattaaccgaagctattgctcttttcgctctaatgatggctttcctaatcttattcgtattctaa
GI:563940478	GeneID:17675412	atgaatgtatttaacaaccttagtaccttaatctttctcccgctgttaggagcaatcttactcgtctttgttcctaacaacataaggctaatccgacagattggtctaatttttgcacttcttgcttttatttattctttattcttttgggttcgatttgataactcaaccgcacactttcaatttgttgaacaaatgaactggttgccgagttcaaacattcagttgtatattggaatcgatggcatttctttattctttatcttattaacaacctttttaattcctatatgcatgttagcaggatggtcaagcattcaaaattatagaagagagtttatgattgcattcttagtattagaagctcttatgattgctgtgttttgtatgctcgattta…
GI:563940480	GeneID:17675426	atgtatttacttattgttactttacctttgctaggctgtgctacatcagccctttttgggcgctttctagggtctcgtggggctgcaattgtaaccacaagttgcgtaggcacaagctttcttttcagcttagttgccttctacgaggttgccttagttggatctgcttgcactctgcaatttgctccgtggtttgattcagagatgtttgatgcatcttgggggtttctttttgacagtctaaccgtagtgatgcttattgtggtcacacttgtgagtacacttgtgcacacgtattcaatatcatacatgtcagaagacccttttctaccccggtttatgtgttacttatcaatctttaccttctttatgcttatgttggtaagcgcagacaatctc…
GI:563940491	GeneID:17675411	atggggctgttgccccctgcttcgcttcctctaaaggggagtggaacaaaaaaaagaaagacttttttttcggcgcagcgggggggcaacagccccaaagcattggaagggcaaagggtacttattaattattttaatatgcaagaatctcaaaaaattttaaaaagacttctacaggctaaggctcataaaggcaaaaaagaagcaaacccagcaatgttttcgtatatacgcggctttcgaaatgaaagcagtatttttgatttatcacaaaccttacagtgttgcagacatatgtttcaatttttaaatgtgttgtctagaaagagacaccatatcctcttcttaaacacaaaaccagagttaaacaactttacattattcatcactaagaacttt…
GI:563940500	GeneID:17675439	atgataatggcgcaatatcaaatttccgcaattactatacttaccccttttctcttttttatcttcttaaatgcagccgcctgcttatgtttatcaattggttgggatggtttacccctaatccatacgggtttaatctggctttgtattgttcttgtaactatgcagagcactgaccgtttctatgccgcagattttgaagatggcacgctagatctttggttgattactggcttatttgctaaaagcttgcgcgtaaaacttctatcttattggttttttcatatgattggattattatgctgtatccctgctttacaagtcttttataactcctcattctcttgtacggattatggtatgtttggggtaggaactttgctctttttatgtatagga…
GI:563940499	GeneID:17675448	atgaaagtagaaaatgtttttcacatgttaaaaaagccacatcttatccgatctgactccacgctaataagagacgctgctttttcaaatggtagctctgagtcttacgtctcatttcttcaaccatctcgaatcatgcgctattctgctctacttgttcctattctctggtatatatgtttgttccttagtgctcttggcctctatcttggtatatgggttgcgccttccgattttcagcaaggagagaattatcgtatactgtttattcatgtgccatccgcttggatgagcgtccttctttattttcttcttactctaacgagtgctggcttctttttcaacaagcatccaatctttatttacggctcaagaattctttgcgcgattggcgcccta…
GI:563940474	GeneID:17675410	atgaatcaatctgcattctaccaagtaatcaaagagacccaaattcgattggggtggtctatcttcggcttttttttttctttttgcgtaggctacgcttattccgaagaactgattttcttttttgcgttgccaatcaaaacaagtgatgttataaccgaatttttatgcacacaaatgacagaggcttttcaaacttatttgaaagtaagctttgttgtttcattgtacgtaaacactccattttttatttaccaaatgtggtgcttttttattcctagttacacagagcagcaaaggcaccttgctacacaatggcttattctgagtgctacttttttttttggagggttcgtatttgcttattggcttgctgttcccacaatttggactttcttt…
GI:563940479	GeneID:17675409	atgattcaagaagtaaaatacttaaccgtttctatgattttgttccttttaggcatatggggcatctttttaaatcgaaaaaacattataattatgttaatgtcaattgagcttatgctccttgcagtcaatctaaacttactagtgttctctgtgtgcttagacgatatgatgggtcaaatttttgctcttctggttttaacagtcgcagcggcagagtctgcgatcggcctagcaattcttgtagtttactacagaattcgaggcacaattgcggttgaatttattaatttaatgaaagggtaa
GI:563940496	GeneID:17675427	atgacaaaaatcaataaagaacctctaacacattggcttcttcaaagaagcactgccatcttattaataccaacctttctttcagctaccccaagtagcttgattgttctgaatattgcaatgttctggcacgcacacataggaatttctgaaattttagcagactatgtacataattcagtgacacgtgtttttgtcggcaccttaatacaagtcgtaattttgattgcaatgaaagacttttttattcttttattgttggcttga
GI:563940495	GeneID:17675444	atgagaatcaatcgaccattatcacctcatttaaccgtttacagaccacaactaacctcagtactttctatttttcatagaatttcgggtgtagttttggcgactacagctattggtggcatttttgctttaaaactaagcgcgactcatttaaatacttaccctgtttattggtttgcttttttcttgtgttctaaattggattggcttgtttttgctgcattaatacttgctttttttgcgctctgctatcatatgagtaatgggattcgccatcttttgtgggatatgggactgtttctagacctaaacaagatttacacctctgcttttattatgttagcatgttctgcaagcctagcagccattaacctacttcgattttatgcatcataa
GI:563940471	GeneID:17675405	atgtcacaatttgtaaaccgctggcttttttctactaaccataaagacattggcaccctttatctgatctttggcgcatttgcaggccttatgggaacttgtttctctatgcttattcgtatggagcttgcacagcccggaaatcagattctcggaggcaatcatcagctgtacaacgtcattataacagctcatgcatttttgatgatattttttatggttatgccagcaatgattggcggatttggtaactggtttgttcctatacttataggggcgcccgatatggcatttccacgattaaacaacattagtttctggttgctgccgccatctttgttattacttttaagttctgctttagttgaagtaggtgccggaaccggctggacggtatat…
GI:563940497	GeneID:17675419	atgataactggcattaccaacctgcttcagtgccttcaatgggcacgaagctgccataaagcaaccggtttacttaccccaggccaactgggggaggaaaatagcacgccggtaaagggggctgaaagagcgctctcgagctacactgtacatggtgaggttaacgaacccttttttcaactcgcaacggtcttaggaagtggacagacctttttggtctctttgctctcggtaacgctcctttacgtagtgggagccttactgggttggtcaagcaaacgggcttgcgttacaagccataatgcgagggggcacctaaatacagtctgcggtgtggtgaagaactcgggatcacccgataggagaaacccttggggtgacagaggattcgtagtagtc…
GI:563940506	GeneID:17675445	atggtttacgcaatggtgagcatcggcgtcttgggatttattgtatgggctcatcacatgtttgttgttggcctagacgtagatacaagagcctactttacagcagcaaccatgatcattgccgttccgaccggaatcaagatttttagctggattgcaacaatgtgggggggttctatccaactgaaaacccctatgctttttgcggtaggctttattttcttgtttacggtaggaggattaaccggtattgtgttagccaattcagggcttgatattgctctacacgataaacaaaaaaaagattatataacaaaattttgggttggattgatggatggtgatggaagtattcaggtcaatcactggaaaaagcgcagcctccaatataggcttgtt…
GI:563940505	GeneID:17675454	atgtatcagtcttctcaaaaaaaaaagtctaaaaatttcaaacttcaagtatctccactccctatcgggagcgaagcagggggcgttagccccattagcaatttcattggtggcactcacgtgccccactgtgttccactccctaacgggaatgatttcattggtggcactcacgtgccccactgtgttccaaaaaatgtattttttgactgtgttccactccccggggggaagcaaagaaagaaagaatcttttttttgcattgctacaacaaagaaggaaagaaatgactctcgacaggcagtaaaaagagatcactgccaaggaaaagtggatagtggcttggctcgcggaggagccaagccaaatgtcactccctgctttgctattcgtgatttg…
GI:563940504	GeneID:17675453	atgcgcggccctgggatgactatgcaccgtcttcctctatttgcgtggtctgttcttgtgactgcattcttactgctgctttcgctaccagtgcttgcaggcgcgatcaccatgctattaactgatcgaaacttcaataccactttctttgatcctgcaggagggggcgatcctatcctatttcagcatcttttttcaagtttcaattttataccttttactactcaatggaaacacattcacaaaaaacaattctgtgaaaactgtttgctaacaaattctcagaaaagctctgaatcttttttatcatggctgattggctttacagaaggtgatggttgcttctttgtcaatcacagacaagaactctcatttatcattacacaagggtgccagaac…
GI:563940503	GeneID:17675452	atggttcaaagcacgaataacacttataagctcggtgaagtcaatacaaagtcgagaaaaggaagcgactcttccttttttgaatggttcgttggcattaccgaaggggatggaagcttttttatcgagcgccaaattcttaagcaaaagagagagcaaaacataaaaaaagaggcaaaagtgaaacgaaaaaaagaatgcgaatcgacggagctattgccacccactgtgtttcattcctctttacagggagcgaagagcctctccccgaaggggattggagcgaagccgtgggcgctagcccaaggagcgaagagcctctccccgaaggggattggagcgaagcaaaaaaaagattcttttttttcagcccagcagggggcaacagctccatcagtg…
GI:563940502	GeneID:17675451	gtgaaatacaaagcaaaaagcacaaaccactcctccgcctactatccgaaacgctatctttcttcaaaatttgagaactcttcttgttttgattcttacctagcagggctttttgaggcagatggtcacatttggatcccagcacaaaaacaaagcggaaaatcacacaacccaaggtttcatatcacctttcattcgaaggactaccctttagccaaaaagatactacaatacataggagagggctttattaggcataaaccaaaacaaaatgcatgcgtctttacagtatcatctgtcaaagggctaaggaagataattcatatgatcaatggcaagatgcgaactcctaaaatccataaggtaggtttgcttatcgattggctcaataagaatcat…
GI:563940501	GeneID:17675450	atgtggttccaacaaaaaaagagaaaatccaaggcaagacaaaaaaattcacttccttcaggaaatgaagcagtgggcgctagccccattagtgattctcttggtggcactcaggtgccccacggtgttccaaaaaatgtattttttgactgtgttccactccctaacgggagcgaagcagggggcgttagccccattagtgatttcattagtggggcggtcgccccccaccttgttccacttccgggggagagtgattttattcgtctgcactttcatgcattttatagaaacatttgcaacgcctcactatgccaaaaaaatgacaacagtgaaacagtatttggtcaatatttagcaggtcttttagagggagatgggactattattgttcccgat…
GI:563940477	GeneID:17675398	atggaatttgcacctatcttaatctatatcgtagtcagttttctactaacgattctgcttcttgcgctttcgtttttatttgcggcttcaaataatttgtcatatccagaaaaactctcggcttatgaatgtggttttgaccctttcgatgatgctcgaagtaggtttgatattcgattctatttagtttcaatcttatttattatttttgatttagaagtaacctttttatttccgtgggctgtttgtttagaatcaattggtatttttggtttttggtcaatgatgctgttcttgtggattctaacgattggctttatttatgagtggaagaaaggggctttggagtgggaatag
GI:563940476	GeneID:17675387	atgttgatacacgatttgttagcaattcttcctgaaatttttttgtgttgtgcgacaatcctactcttaatgtatggtgctttttttagcacaagcaagatatatggatatccacccctagcgagtaacattggctggttaggtttattgactgttctaataaccctgctgcttactgtttctcacccatttccaaactttgcagtttgctgctttcatggcagcttgatctttgatcattttactatgatgaactcgactcttgtactcgcaagtagtgcttgtgttatcttgatgagccttgaatatttaaaacaggagactttcaatagctttgaattcgttattttgatgcttctatctttgtgcagcatgcttttaatgattagcgcatatgat…
GI:563940466	GeneID:17675424	atgcctagatatatcattttaatcgttttagttttcagtgttatttgcgccaaacagatcttaattctaaacgaagagattgtggtggctctaagttttattggctttgtgttgtatgttgaaaaaagttttggggatactatacgtgccagtcttcaatcaaggggtacggcgattctagaagagttacagcatcatatgacattgcagcagatgaatctgcaatctgcaattcgcgaccagcagttcattgccaatgagttacaaccggctaccgaacaagtaggagagtctataagccatgaaattcaaatcaatttgccagaattgcatcaatctttgcgctttgctttagggcaacagattgtcaatcaattaaacattttaatgagctctcaa…
GI:563940468	GeneID:17675414	atgccacaactcgattcatttacttacctcacacaggttgtttggctgtgtgtttttttatttacttattatatcttgcttcttaataatgcgctaccgcgcattagtcggttattaaagcttcgcaaacagcttacagctggctctacagttatagagtcccaaagcgatgctcaaacactttcattacaaggatcaaagcctactgttcttttaacaggccgaattgtttgggatgtgtgccggcttagccgagaatttctttcccagactgtacaatactctatggattggtacaatcagcagctctcaaacattcacacgaggcaatttcaaaagcttcataagaaaagtgttgcattcctaggccaattaagcctttggcaggtattaacatcg…
GI:563940498	GeneID:17675416	atgctcatcgaaactggtcattattttttagcttttagcgcttttcttctttttacccaatcttctttttttttagcattaactgctgtaacattgcttttttctttgttttgcttatttgtaagctacgcttgctcggacttttcagtaataaatgtttttataaattcaaatcatcaactccctattttttataagatttcaggagcttggtcgaatcacgaaggcagtatgctcttatgggcttggatcttaagcttcttttgcatattgttcttaataagatctcgcctgagtgctcaagcaacacacattcgcccacaattagtattcagctgtatcttgttctacttttgtatcttcttatttgcaacatccaacccctaccttaggctctta…
GI:563940475	GeneID:17675397	atgcaactttatattataacgactatcgtacaaatacttggaattattgttcctctgctgttagcagtggctttcatggttctcgctgagcgcaaggttatggcgtctatgcaacgaagaaaagggccgaatgttgttgggctttttggcttgctacaaccaatagcagatggtttaaaacttgttgtaaaagagcccgtgttgccaagcagtgccaatttggtgctcttcttaatggcgcctgtcttgacttttgttctaagcttaattgcttgggcagtgatcccttttgagtacggacatgtactctctgactgcaatgtgggggttctttatatgtttgcaatctcttctttaggtgtttatggcattattactgcgggttggtctagtaactcg…
GI:563940494	GeneID:17675423	atgaacccgtttttaaaccgattgtctaatccaaatgaagacagacttattgaaaaattaataaacttatttatgacttctggcaaaaaagccaaatcgcgcgcaattttgtataaagttcttttaaacctgccagtctcagtaacaagtgcagttgaaaatgttaagcctattttagaggtacgaaaggttcgaattgggggcaaaacgtatgaagttcctgccctactcaaagcacaacgacaagagactatggctattcgatggattgtacaatcagcgattcaagaaagaaaaagacataatacaatcactcgatgtttgattacagaaatagtgaatgcttctcaaagaaaaggccacgctcggaaaaaaagagaggatttacaccgaaaagcc…
GI:563940488	GeneID:17675442	atgcctacaataaatcaattaattcgtgaaaatcgaaagccaaagcatcgatcaagccgaactcgagctttgcaggggtgccctcaaaagaagggaatttgtatacgagtatctacaagaacacctaaaaaaccgaactcggcacttcgaaaaatagcaaaagttcgtttaagcaatggaaaagaggtcattgcatatattcctggagaaggacatctattacaagagcactctgtcgtgcttctacgaggtggtagagttcaggatttaccaggagtaaaataccatattattcggggagttttagacttatatggcatacctgcgcgtcgacaaggccgatcaaaatatggtacaaaaagacttaagggtcatttttag
GI:563940467	GeneID:17675388	atgttgcttctcctcttcctgtgctcactttttgaaaatcgtagcaattctattcgaaattatacaaatcaaactatgcttatttgtagccctctagagcaatttgctattgtgccgttgattcctatatggataggcaacctgtatctctcttttacaaattcttctttttttatgctattagcgataagccttgctttgcttttttttcatatggttaccgtcaatggcggacatattgtgccaaatgcttggcaatccgttgttgagatgatttatgagtttgtactcaatcttgtgaatgagcaaatcagcggtaattccacaaaacaacgattctttccaataatctttgtaatctttactttcttattgttttgcaactgtattggcatgatc…
GI:563940481	GeneID:17675415	atgagtttatcgcctccagctaggtgccagttgcaaaaaccaacactttatgaaagtgttaggttaaggatcctcgctccctttcttaccggcctgcaccccaaaaagagcaaagggcttaatacctttgatttcaaaaaaaaaagggctaaggatttagaaagctttctttcaatagccaaacagaattttatcaatcgaaatatgacaattgaaacagtactcttctctcttttttctagcattgcgttaatttccgggcttatggtcatacgagcaaaaaatccaattcactctgtgctcttcttaatcttagtcttttgtaatgtatctggtttactagtactattaggtgttgaattctttgcaatgatctttttggttgtttatgtgggggca…
GI:563940472	GeneID:17675389	atgactgactttcttttttctcgagcatggatggatgcgccagaagcgtggcaattaggatttcaagatgccgcaacgccaatgatgcagggaattattgatctgcatcaagatatcttcttttttgcgatcataatcttagtgtttgtgctttggatgttgttgaggtctttatggcatttttactacagtaacaatccaatcccagaaagaattgtccatggcaccacaattgaaattgtgtggacagttgtacctagtattattttgatgtttatcgctataccatcttttgcacttttgtactcgatggatgaggttgtagaccctgcaattactattaagacaataggccaccaatggtactggacttatgaatattctgattacaatcagtct…
GI:563940473	GeneID:17675420	atgaattctcaaaaacatcctttccatttagttgatccaagcccatggccattgtttggttcccttggagctcttgcaagcacaatgggtggcgtcatgtatatgcattcttataccggaggtgggtcactcctaagtttagggcttggaatgctgatctataccatgattgtatggtggcgagacgttgtacgagaggctacttatgaggggcaccacactggtcttgttcagatcgggctccgatatggcatgatactctttattgtttcagaagttatgttctttttagcttttttttgggcgtttttccactcaagtttagccccaactgtagagattggagcaatttggcctccaaaagggattgaggtgctgaacccttggggaatcccattt…
GI:563940483	GeneID:17675421	atgcaaaagagcgaaagaaataagcaatcatacaaaatcaatatcacaatggctcaaaatacagcatacattcaatctttaatttcaatcgctccgcgatggatcactcagcttagggtttcaaagaatgaaattgtgatctatacgaaacccgagtttgtttatgctttgcttactttttttaaaaagcacacaagcacacagtacaaggtattggtagatatttgtgctgtagattacccttctaaagagcatcgctttgaggttgtttataacctattgagcgtcctttataattcacgcatacggattaaaacaaatgtggacgagattacgcctattcgctctgtttcggacttgtacccttcagcgggttggtatgaaagagaagcatgggat…
GI:563940465	GeneID:17675431	atgaaatctggagcagaattgtcaagtttgttagaacaacgtatcagtaattatacccaaaggttagaagttgacgaaatcggacgtgttgtatctgtaggggatgggattgctcgtgtatatggtttgaataatattcaagccggagagatggtagaattctcaacaggagtcaagggtatggcactcaacctagagagcgaaaacgtggggattgtggtgtttggtagtgataccgccatcaaagagggtgatattgtgaaacgaacaggctctatcgtcgacgttccagtaggcaaagaagttctcggccgcgttgtcgacgcattaggtgtacccatcgacggcaaaggacctttgggaacaaaggacaggcgccgggttgaggtaaaagctcct…
GI:563940510	GeneID:17675413	atgcgtgatggggagtattcgttaaacttgttgatcgaacaatgcaacaaaattctggatcctagctgctctattactcgtttatctaatttggatctccaaaggagcaatattgtaaacatccactttcaaaaaatgtttcgtcaacagagctatttgccagaagagcaactgtttgagcgcttattgacaccgggtgacttaccaaacaaagcgcgctacatgctaactatgctaaacgatccgaaccatacgaaaaggattttgaaggctctggatgttctttcgaaaggttggaaacaatctgcagacgaggattggccactctatccccagctaatgaaatttttggagtttgcgagggcaagagcgctttcagggcacgttccagccaagcta…
GI:563940470	GeneID:17675460	atgagcagacgattatccattctaaagcaaccaattctttccgtggtgaatgatcacttaattgactatccaacacctagcaatctaagctattggtggagttttggatctttagccggcatttgcttagtgctccaaatcgctacaggtgtgttcttagccatgcattacactcctcatgtagaccttgcatttttaagcgttgagcatattatgcgtgatgtcacgggaggctggctccttcgatacatgcacgcgaacggagcaagcatgttctttattgtggtttacttgcatatctttcgtggcttatattatgggagttatgcaagcccacgagagcttgtgtggtgtgttggtgtggtaattttgttgcttatgatcattactgcctttatt…
GI:563940492	GeneID:17675418	atgggacaaaaaacatctccaatctcaacacgactttacggaaattgttggccagaatcatgctggtatagtgatgcaaacactttctctttattctaccaagaattcaaccaaaagcaattttttgattcattaatgcctcctaccggtcgtaaatttggttttcgcccggcaagcgttgtatgccatcaatttccaaaaaagaactatattcatctattttttcttcgtcgcaaccgacgattaaaattacgcggaaacaaacgtcggcgtgtatttcgatttgctaaacatctcaataaaaagactagtcgctttcaatcaaaaggtttacgtatgcctgccaataagcgtttatcggtgattgatgtggttgcactttatcatctatatatgaac…
GI:563940485	GeneID:17675440	atgcattatcctaaacaaacgaaattcagaaaatatcaaaaaggttttgcatccggatgcaaaccagaaggcagtaagctatcttttggaagatttgggattaagagtttagaagctaccagggtctcatctcaaattatcgaagcaacacgccgtacaattagccgaaaactgaagagaagcgggcaaatttgggtaagggtttttgccgatatcccagtgagccaaaagccggctgaagttcgtatgggaaaaggaaaaggacagccttctttctggattgctcgtgtgcagacaggacagttgctgtttgagatggatggggtgagcttgcaaaatgcacagcaggccgcaatcttagcatctcataaattaggcttccgtaccaaatttgtgcaa…
GI:563940484	GeneID:17675433	atgatctctgtaggcaccttttgtgaagtatgtgataattctggagtaaagcttgctcagtgtattaaaattccaggccacctgaagcgtgcaatcgttgggcaaatgattgtggttgcgatccaaaaaggtcggcttaaaaaagagaaagacagcgcaatcaaaggaaaaggtgtatatcaagcaataattgtacaaacaaaaaaagcaaagagtcgattggacggaagtcacttaaaatgggacaataatgcccttattttactgcaaaaagggctgccaataggaagccgcattctaaaaggtgtaggccatgaattaagaaaaaagcgacatactcgtttaatttctcttgcacctagaatttgttag
GI:563940486	GeneID:17675432	atgaaacattatatttggaatgtattgaatgaagatcttgttttaaaacaaaatgttcacacctttatggaattaataagctatgattctgtctgggttcgaatgaaaaggtcaagacaaagttatcacgaccaaatgattgaaattattacaggtcaagcaatgggaagccatatacgcttgcgaaaagacaggatgtttgactttttacaaaaaatgatgttaacgcttcctatagatcaactccgttttggtttaggcagcagaagcattgattgtaagctaagccctgtgcttctccttgattttcatgaaatgcaagaccattggagtctttttgaaaaagctcaaggtatgcatattatgatagtcactcgcacaaaaacacgtcaggaaaca…
GI:563940490	GeneID:17675434	atgccatccaatagagtaatcacagataaaaagcgccgcaaattagcattgaaatacgaacacaagcggaacgaatacaaatccattgcttatgatcgcaatctaccaaatgctattcgataccaatatattgcaaagctttcaaaattgcctcgaaatagttccatgacaagaagtcgtaatcgttgtgttgtcactggtagagctaggtctgtttatcgtttttttcatgtgtctagaatcgttttacgcgagcttgcctctcaagggcgtgtattgggtttgaaaaaatcgagttggtag
GI:563940489	GeneID:17675438	atgctttatattatgggtaaaagaatggaaccttcaaagagtgtgcacattgccttgcaagccatctttggtatagggaaaacaaaagctatgttgatctgcgagttgataggccttagccaatccgtaaagatcaatcagctaaaaagaatgcatgtagaacaaattagacgtattttgagccgttattttataattggttcagatttagaaagattaatccaacaagatatcaaatcatttataaagattggatgttaccgcggatttcgacacaacagccgcctcccttgtcgtggacaacgaacccatacaaatgcaaagacttgtcgacgagttcacaacactacaccatatagacgatga
GI:563940487	GeneID:17675437	atgatacacgctacactacaaattaaaacaagctctcatcgggcattaagaaagaagactctggccgttatcaaagactcttcaggaaaccctatattattttgtagccttaccccacgttctaaaaaaagaaacgaaggagcgaagagcctctctccgaaggggattggagcgaagcaaaaaaaagattcttttttttcagcgaagggccacactttcaaaaaatatggaagaaagttccttccggtagagagcggagcgaagagaaaaaaaaggctttttttttccgcaaagccgtgggcgctggcccagagagtgaagcaaaaaaaagacttttctatatcaccgcaggagggggcgctagctactcgacgtaaattgaagcaacaaagcaagtcg…
GI:563940482	GeneID:17675435	atggcaaaaacaaagcaaataaagaactttacttttaattttggcccacaacaccccgcagctcacggagtgttaaggcttgtactagagatgaatggggaggttgttgtacgtgctgagccccatataggcttgcttcatcggggtacagaaaagttgattgagtataagacttacttacaagctttgccttactttgatcgcctcgattatgtttctatgatggcacaagaacatgcctattctttagcagttgagaagcttttaaactgcgaagtacctttacgagctcagtacattcgtgttcttttttgtgagattactcgaattctgaaccatttgctggctctgaccacgcacgctatggatgtgggcgcgctaacaccctttttatgggcc…
GI:563940493	GeneID:17675430	atgtataggattcaaattaagagaagtcgccggctgattagaaatgtttggctggtcaaaaagcgtacaaataggcaaaaaagactgcataaaaagatacaacgtgttagttctagacgacgagtctccgagtatttcttaaagcttagagcaaggcagtacatatcacaattttatggacatatcaattggaaatccatttatcggcgcattccaggggctcctagattaggatctttttttcattcattagaaacacggcttgatgttcttttataccgaatgaaaatctccccaaacttatctgtaatcaagcaattgataagtcataaaaaagttttagtcaatgatcaagttgtaaatgttcgcaacttctctataaaaccaggcgatattata…
GI:563940511	GeneID:17675391	gtgtgcaggatcgggggtatgagtagtggttttataaacgctggatttatccccttgttgctgaacgacaaagacaagacgtgttgtaacaccctccaaaagaattctcctaatattcaagtgatatgggaggatatttcaaagatcgatttatctcaatataaaaactgtacagatgtactcgtggcagacctaccttgccagagtttttcaactgctggaaacagaggagggctggagagttctccagggaatctcgtatatgagtttatttggctcgtgaaagaggtaaaccctcgtgtttttttactagaaaatgtgaggggattgctctcgattcagaaggggcaaatatttcaaatgcttattgaacttctaagagtcaacgacaaatacaat…
GI:563940509	GeneID:17675457	atgatatataaaacaccaccctggattttaggcacattattaggagatggtcatatagacccctttggtcgcctctttattgaacactcaatcaagcaaaaagcatacttctttcataaatttttcaagctggagcatatgaaagttttgtctgcaaattacaaagtcatttgtagaacacaaattcatagtaaaacaaagaaggcatatacaaccttttgtgtacgatcacagcgtgtgtttcaaattgagcgaaaattttttatcccgaaaaagaaaagcgagttcctctag
GI:563940508	GeneID:17675459	atggatgatggcggtcgtaatagtcaatatggggctggaatggtttttgatgtctcttctttttcaaaaaatgaccgcgctactttagcacaagtattaaacaatcgatttgatcttgcaacgagttttcataatagagctgaaaaaaacgtaaagctttatatccgtgctagtagtgcacaaagattttgtgatcttattagaccattcgttattccagaaatgttgtataagcttactaaaccacttcctgccggaagtgactttgttccaccgacaacgtaa

## Sheet: Pseudendoclonium akinetum
GI:49147159	GeneID:2847034	atgcaggctatgataaaagattctttacctttaataaatattatttattatctatatccaaaaagccgaaatacagcggttcgcacacatttgtggctatgggctaatcaacttgtaggctatatcgaaatcggacgggttcgtagcggtattgcaagttattgcaaacatttgaagaaaaactaa
GI:49147161	GeneID:2847080	atgagcaggttttgcccccgcaggctgcggcaatttgttcgtagacggaaaaccaacttcggggtcagcgcaaaatgcgagggagccttcgcaaactacggcaagggtgagccagttttgccgcagctcatgccacagcctgccaacttttacttacgtaaaatttgctcatttcattcgcaaactgcggcatag
GI:49147158	GeneID:2847077	atgacaatatacaaaaaaaagtcgattatgctgctttccaaaaaaaaggacgttttgcccttgcaagaaaaacaagaggcttttgtggccaattgcaaaaccgtattacggcgaagattatctggaaataaactgattgcatataaggaaaggctgtcattaacaaccatacaaaaagaagtgctaataggtaccttattaggtgatgctagtatatcttgtaggttaggaaaaccagtgtattctgttaaatttgaacaaaaacatacgcaaattgattatattaatcacttatacgaggtttttgaaccctttgtaggcacctcgcctcaaatgcgaacaattattaacgattaccataaaaccccgggacaaagctgctggtttaggacttattcg…
GI:49147160	GeneID:2847027	atgctgtcattttttattatgccttattattacaaaatctttaaaaaaacttgcaagcacttttcaaatgttgcaaagtttctcttaagctattatttttatataagcttgttaaattcgtttttagagctaattattcaaaattttgtttctttggttcacctaattgttgggcccgtcagtcccggcctaacctttttgtttttaaatataattttttcattttttttttttcttgtgtccaagggtttaaccacttttgttaaaacggatgagcaattgcaaagtatcttcaattttttaacccctaatttaacgaatctatttttgggttctattaattacctagcctctagagttttacatttttacgaaatcggttcttctctcctctcgaaa…
GI:49147162	GeneID:2847057	atgagtagcatttctccaattaatgttagaatcgcctctaaaacacggttttttgaaacaaccggtgattcatcttattattacagtagccaattaataagcaacatggctttattaaaagcagttacgaaattaggacaacaattaggctggccttcaaaagccctagagaacgcccctaaaaccaaacagggtagtgcttttttagctaaggccagccaaccagtagtaaattcacgaatggaacctttgattaacctaaaagcaacacccgctagagagtggatttctgcaaacttaaaactagttgacaaattaacaactagccaacaattttttaactcaaaagcgatagggtttttagctaagggattaggtcaaagtggcaagtttgactca…
GI:49147163	GeneID:2847062	atgtatgttgttgtcttgcagtctgcaaatgccctccttctcaaccttcggaccttctcaaaccttgccttttatgcaaagctgctggattgctacgctactaccgaacttcacataaaatgcaaagctgcgggtagcggagcaacccgaaccaagctcttaagagcttggttggcgaatgaaatgagcaaattttacgtaagtaaaagttggcaggctgcggcaaatttgctcatttcattcgcaaactacggggcgaagcaagggtttttactcgaagcgaagcaatttgttcgtagactcacaaacttcggggcaattgcttctcaaatgggtttgctacgctag
GI:49147164	GeneID:2847031	atgccgcagtttgcgaaggctccttcgcattttctgcccccgaagtttgtgagtctacgaacaaattgcttttgcgctgcgggcaaaatctgctcattgcattcgcagactgcggtaagaaaagtttgcctaattacacaccctattttcagcttacatattcacttactcggtttaggtttaggtttaagctaa
GI:49147165	GeneID:2847076	atggcgaaattagtaagcaaagcagctatccggaatagtcaatggacagcaagcttggcacagcctactaattattggatagggggcttcttttcaaataatatggctacttacaaacaaaagttatcaactacaactcaattgaatataaaaatggaccccgaatctcagttacaagatttacaagacatttactatggtatccttggaaataggctttcctgtgaggccaaaaatcaggggggtgaagttaacagagtaattggcaacaaagctacaaactctgcagcagacagcggtcttgctgaacccgacatttgggctgttaccaaaacaggcgaacttttttttgacaaatcttttttttctgcttctaccgactctaagcggctgttatat…
GI:49147166	GeneID:2847066	atgatttatacaattagccagcataaaataaacacacaatgtttaaacgaatatagtaaaagtttaagtgaagtaaaaagcaaccgcccaaaaaacaatttaagcagtaagatcaaaaaaggcttaaatggcttacccacttgtcttaaagggcccaggcgatcgtttgcagccatcaaacactgtaaattacctacccccttgccgcagcctttgcttttctgccaagaaaagtttgcgaatgtaaatgaacaaattaatccctataaaaacgacttatactctgagaaagcagctgttgcttcgctacctcagagtaggtctaacgaactaaccttttcatcttgcaatcagacagccatacagcttttaacttccccttttgtccttcaaagttat…
GI:49147157	GeneID:2847024	atgtcaaataccaccttctttgatttacattttcgttctcaaataacagatttaagacgtagaaaaaaatatgttcttaaagaactcaattcattagtattaaaggcggtgcttgaaacggatccctctaagtctcatgcggatttgggtctacgattcctaactgaagatcttttacaaggtttgaagcaaaatacccttacccggatccgaaaccgttgtgtattaacaggtagaagttctaccttgaaacggtttcgtttatccagaattgctttccgcgagcatgctggatctggtaaactagttggcgtgagtaaacgcttaaataaataa
GI:49147171	GeneID:2847078	atgattgttagatggcttttttcaagttcagccaaagatattgggtacttataccttatctttgcaatgttttcaggagttattggtactggattatcgatgttaatccgtgcagagctggcattaccggggacgcaaatcttagctggtaattacgctttatataatgttattattaccgcgcatgccctttttatgatttttttcatggttatgccagcattactaggtggatttggtaatttaatggttcctgtattaatagggagtccggacatggcattccctcggttaaacaacatcagtttttggcttctacctgtttcactgctattgctattaagctcagctttagtagaaacaggggcaggaactggttggaccatttatccacctctt…
GI:49147170		atgacaaaacataatcttgacaaacattttatgccttctgaggaaggcgatagaccgcaggggcttttggccgaccttttgcctgtaagcatagcaacaaagcgcggccccttaagaaacgatcgtagaaagctggttgtgtacctagagcctttttttgtaggcctattcgaagggaatggctgtttatacatgcgcaaaactaaaaatggtaagtattcttatggggttttacaaatagatttgaaatttttgccggaaaatgaggccatgctaaaaatgatagcgagtcattttggaggtactattcagtatgaaaaaaaagggggtgttattacaaaagttaaatggcttgctatagctcaaaaaactgtagaagattgtttaagtgtttttgaa…
GI:49147169		atgagcataagtattcataaaccacgcgcattgaagcacaccctttctaaaaacctgaatcgtattcaagattttggtttctttttatccggtattatagacggggatggacattttagcgcaattcctcagctagttatttgctttcatgaaaaagatataagtgtggcatattttctgaaaaaacaaatccaatacggtacagtatcaaaagtgaaaaacaaaaaagctattaaatttgtagtttctcattttttgggtttaaaaaaaatatgccgccttgtacacaataaattacagcatcacacaaaaatagagcagtataataccaggttaactaagcttgcacccttcaatttagatgattgcaattcatgtaaaacggagaaaaaaagtttt…
GI:49147168		atgtttgtaattacacaaagcatttacgatgttgcggtacttcataacataatgaatacttttggttttggcagtgtaataacacaaaacaaaattcagaaaactgcttgttttatcgtgcaagatcaagtaggtaatagtcttttagtttccctttttaatgggaatatggttttacctacgcgtcaagctaggtttttactttttttagaagcatacaatcagcttattttaaaacttttcctttcggaaaagcaagtgccccgaaaacgtaaagctatccgccctttaacgattgtagataagctaccccataccgtgttacctaccctggaagacgcctggattacgagtttaaccgatagtgaaggctgctttcacgtgcgtttttcaccctct…
GI:49147167		atgagtaaaatcccttcagagactaaacgtgaagatattaatagttcacaactttgggcaataggtttaatagaaggtgatggacatatagggttagagtggactgataaagccaaaaacaagtgggtacctgttttaaaagtgaccctgcacgcgtacaacactcgagcaatttataaacttaaagaatgtttaggcgtaggtaaaataagccgcagtggtaacatgataagtttacgagtgcgtagtcgacagttatggttaagtcatttaattcctttatttgataaatttccttttataacgattaaatactatgattatgctattgtcaaaaaagctttaaccttgccgcagcctttgccccacatgccgcagtttgcaaatgaaatgagcaaa…
GI:49147172	GeneID:2847023	atgcgagggagccttcgcaaactgcggcaatttgttcgtagacggaaaaccaacttcgggggcagaaaatttgctcatttcattcgcaaactgcggcattggggttgctacgctactaccagactttgcataaaatgcaaagctgaaggcaatcccttctcaaatggggttgctacactaaaagtagcagaactttggcttagcagttaa
GI:49147173	GeneID:2847064	atgtgctgcagcaatttgttcgtagactcacaaacttcgggggagcaaatttcgcgctgcgggttcttacggaaagccgcggagcgagggcaaaaagcagagtgcttgggtagagtaacctgctcaaaaaggtctatttttttttgtaggtcaatggttaagaataggttttcaggctatccaaggtgtctcagttgtagcgtagtccacagttggcttcaaaaatga
GI:49147174	GeneID:2847013	atgaacctttttattatattttgtgcgctgcttatagcaagcgctttatttgtagtccaatgtaataatccagtttatgccgttttatttttaatccttgcttttttcaatgctagtgcattgacacttttagcaggccatgattacttagcagccttgcttattgttctttatgtaggtgcaacttgtactttttttttatttgcaattatgatattgaatattcaaatagcggaaatttctgagaagcggcttaaattagcaccaattagcgctattattggtattatactagctttacagttggaaacaatagtcgcttcttttgaaagcccaattgtaatggactatttacctttaattagtagtatagactccagtgggcctgagggggtagct…
GI:49147175	GeneID:2847056	atgtacgattatttgtctatattaatataccttgtagccgctggcgcgttcgccactatttttagcggagctgcttttttagtagcagttcggcgaacctactccgaaaaaacctcgagttatgagtgcggttttgacccttttgatgacgcaagaagtaggtttgacgttaggttttatctagttgctttgctttttttaataatggacttagaaatattattttgctttccttattcaatagcacttgccgacataggtagcctgggttattgggtaggtattatttttatattaattcttactgtggggtttatttatgagtggtctaaaggggctttagattgggcctag
GI:49147176	GeneID:2847039	atgtgggaatcagccaaaggccgcatggcctgtggacagccgacagccgacgaccgcagaccatgcggttgtttgcgaacgctggcgcggcaattatatgcccttgaatgtccactcgaagataaaattggatgcccacagctttctaatgttccttctgaccctctcaaaacttttcttagcagaaaagcatgggagcggaactatcaactatcaaactttgcattttatgcttcgcttcgggtagcggggcaacccgaagcgaagcaaaggcaattcccctttgagaactag
GI:49147177	GeneID:2846992	atgctgcagtctgcgaacaaagagaacagattttctgccaagaaaaaccaaatccgcccacatacgtttgctgactgctggtatttacccgaacttttcttacttttgcctccgcagtctgcgaaggctcattcacagattttgcccccgcagtctgcaaatgaaatgagcagattttgcccgcagcaaaagcaatttgttcgtaaactcacaaaattttacgttagtaaaatttgctcatttcattcgcaaactgcggcgaaaggctgcggcaatttgttcgtaaacggaaaaccaacttcgggggcagcgcgtaattggctcattgcattcgcaaactacggcaatttgttcgtagacttacaaacttttactaacgtaaaatttgctcatttcatt…
GI:49147178	GeneID:2847029	atggcaacacaatttaaaagaaactcagtacaaaaacaacatagaactgaaacttacttgtttaagcggcctgtagatagtagaaaatacagtgatcatagagggccagttgagctaaaacccactataaatagatcaataaaagctttagtcccagcacctaagtcaattgctgcagcggcaaaaccagataaaaagtttaagtttcgaccctcgtctttaaatacaaatagaaaacaatttaaagcaggacgagttaaaaacaaaagtgtggaggccttaccaaaaaatacaaacctattttgcttaattagcataaatagaacaaaaaacaatacacacgcaataatttcgaatttatttggtgaaaataaaacaaaatggtctatatcagcaggt…
GI:49147179	GeneID:2847025	atgactagatctacttataaattaccatacattgcaagatcgcttaaaagaattggagaccttaaaaacgggttatttggacctttagcagaagtccctaaacagggcaccacagctcaaaagcaagcgccaaacaaggggggtagcacttggctgcaaactgcgccgcatatacaagtgtatcaacgaagttcaactatcgtgcctggaatgataggtaatactgttaaaattcacacaggccacaaatttgtaaagctttcaataactgaacatacggtaggctataaattaggcgagttcgcgcccacaaaaaaaagagctctttacaagaagaaaaaaaaacgttaa
GI:49147180	GeneID:2847002	atgcttatacataaaaacccttttttcagacaatataaagtacacacaatgtgctctagctttacattcattgggcagtcttgcacagaaaagcaaaggtacacaacaattatacccacaaatattatggaaaaaacaatgctgccgacttcacatttggagcaaagtaactctaaaacgaacgtactgcaaaaattattacttctaacgaagcttcaaaaaaggcaaaaactttgcatgaaatgcaaaacttttcttagcagaaaagcaaaggctgaaggcctattaaacaaaatacctaaaaataataataatgcatctgatgcaaaactgcaacaacagttaacaaaattggacgaccacaagcctctacagcaacaaatcttgaaaccgtctaca…
GI:49147181	GeneID:2847037	atgctgctttttagcattcgcctcaaagaacccacagtaggttcctgtttacaaacaattctacggaccttttcaaaaattttcttacttttgcccccgcagtctgctcattgcattctcagactgcgggggcaaaatctgctcattgcattctcagactgcggcaatttgttcgtaaactcacaaacttcgtgggcagcaaaatttgctcatttcattcgcaaactgcggcgaaaggctgcggcaatttgttcgtag
GI:49147182	GeneID:2847063	atgagtttacaacctaaaacacgcaaatatcgattaagttttcgaaacaaaacacgaatttataacaacttaccttttgatgttcgcattagaaaattaaggaataataattattttaatgccgatcttaaaatagagcgtcctcatatttgttcagcagctttaaatcaaaaaccattggcaaattttacggatagggtatcgcaaatatctatgtttaaaaagaataatgaatactgcagttcctctaatcagcagctcaacgcggaaagccaaacccaagccacaactgagagcgggtctaatcttatacgtgaacgagccctcgtagactttggctttttgccatttatctacagctgtaggtctttacccgaagttgtagctacgcaactacga…
GI:49147183	GeneID:2847020	atgagcaaaattcgcaaacgaccgcaagaggggagcccctttttcgaccgcagtttgtcttcgaaggctgagagaaattggaggcattcgagttgctacgctagtccgaaggttgagaaggaacagagcttaaaactttgtattatatgctttgtattatatgcaaagctgcggccttttgtgggaaaagttaataaaaggcggttttacccttgcgagctgattgctacgctatccacaaatagcgtagcaatgcctttacttttttttgggcagactagagtcattatttgctga
GI:49147184	GeneID:2847069	atgtataaaaaactaaggtcttctttcattttaataattatttccacaatgtcaaatagaacaaaaataagccttattagatctcgaaacttcgtaggtcatttaaataaaaattggatagaacgagatctacctcgttatcaattaacttttgggggttggcagactaatgaagataaaaaaaataacgttaaccttcctgcctttgtttttcctgtcggaaaagtgaataaagatttggcgtcgtcgtggaaagcccgaggctttcccaaagatgcccaaaagaggttaaaagttttgaacagttatggcttagaaaagataatattgcactccagcagcggaaaactgttacaagcaccgagtagcagcactacaattgatcttgctttttcaacg…
GI:49147185	GeneID:2846996	atgaataaacaaaaataccccgattcatctactgtagctatacaaaaacgcttaagcacagtctttaaaaattgtcaatttgttttagtttgggctaattctaaacctattgatcgcgcattaatacaccagcttgaccaaaaagtagcctcagcctttggtatgtgcaatatagacccattagactttgctttttaccggagggtaaatgataaaaagaatgctgttgaagcgattaatctaaaagttgccgataaaaattccatactgaatcatgtaaaactatctaaaatggctaatgtaagtaaggtgtcgtttcctaaagatgcgcttaacaaccattgtctcaatattagtttaccaatggttggttgcggggttgatcttctagtactaaaa…
GI:49147186	GeneID:2847009	atgacaatagcttgttttttcgtgtcgtgtgctgcccccctctttgagcctactttccaaaagcccggatttcaaaggctccttttgacttgcggagctccgcaagtcaaaaggagccgacttatctacttatttaagaggaacctgttcttgctaagcctatcagcaaagctgcggacctttgtctcctaa
GI:49147187	GeneID:2846995	atgcctgctcgtaagagcttggttggcaggctgcggcaaatttgctcctttcattcgcaaactacggcaaggggcagcgcaaaatttgctcatttcattctcaaactgcggcaatttgttcatagactcacaaacttcgggggcagaaaatttgctcatttcattcgcaaactgcggcatgggggcaaaaagggtagccagtttgcgtgtaaagttaaagggagcccatttttatttgcagcactaaagcagcttgtgaatcaaggagtcccttggttaaggcaaaagcttacagcgcttgctacaaatcttgccgcagctaactttacgttaattttctga
GI:49147188	GeneID:2847028	atgccacaattagataccttaacctattttacacaattcgtttttctattagtttcttttatctacatttactattttgtaataacgtatattatacctaacactttaacagcccgtaagctaagagctaaatttaacagccaactcgaaagttcaaaaggacttttacaagtcccttccgagttagggggtgaagcctttataggtgaacttgccttagaatctctaacatcagaagcctttacacaactagcctgtaagagcgcagcctctacgacagtcgaagatttaaatgccacgaataaaacaggtaagcataatattcaatcagctttaatgcttcattatacttacgcattagctaataaaaaaggactgctcaattatgaattaactgcg…
GI:49147189	GeneID:2847030	atggattcacaaatagtaaggtctggaagactatgcaactcgccaatatatgattttattaggagtttcattaccgggccttttttttgcagcaaatgccgtacaaaattttattacctcgaattttgctcattgcattcgcaaacaagctcttacgagcacttttcttatcagaaaagcatagaggcaaaggctccggcaacttttgcccttgtagttgctttgctacaactgcgggtctttacccgcagcgcaaacgaccgcaagggggattcgaattttattttaagtaaatag
GI:49147190	GeneID:2847011	atgaaattctattccacaagaggcttattttcatttgcttgctacgctaccccttttcaaacgggacaactgtggcacggattgctcggcatgagctgtgtcggtctgccaatatatgagcatgagcaggaaatgcctcggaaaaggcctgctaatccaaaatatcgcgtcagaaaacttgcaaactgtgcgacaagtaacgaggttggctttatagtgcgttattaa
GI:49147191	GeneID:2847014	atgactgaaatagattttatattaattatacctgaattattccagttaattctaataaatatttttcttttgtatgccttattcttttctggcttagggcaaagtaatcaaataatctctggtagcttgaatagcaaacagcaagaaggtggccttagccttttacacaactatacgcaaaataaggaagccggtcgacgtccccaacagttaattagagcagcttatttagctacacctttgcaaatagtagaacctttaagctggttaattgttataagtcttatattcagtaccgctttgtttctaaatagccctgttagcagcgctgttttactaactagcagttttatttgtgatgattttgcgactttatttaaagtagtcttgtgtctatcc…
GI:49147192	GeneID:2847068	atgcaaaaacaccctttccatttggtcgacgcctcgccgtggcctttattcgcatccattgctttaggtggatttacaaccggacttgtaggttggttccatggttatttgtatgcagattacttagcattcacaagctttttaagtttaatttacgtcgcaaccgtgtggtggcgagatattttaagagaatctgtttaccagggccaccatacaagagctgtacaaacaggaatccgctacggaatgatattatttattgtatcagaaattatgctctttgcaggttttttttgggcctttggtcattcttccctggcacctactattgaacttgcgggggtttggcctccacgcggtattgaggccttggacccgtttggtattccgtttttaaat…
GI:49147193	GeneID:2847050	atggggggagctaccaaactttgcattatatgcaaagctgcgcgcacaaaatgcaaagctgcgggtagcgaagcaacccgaagcaaagcaagggtctttacccgcagcgaagcaaacttgctcattaacatttgtcctcaaaggggaattgcctgcagtttccctttgagaacctttgccttgcggagctaccaaacccgctcagatacgttcgctgattgcgggttgctccgccagggatcccattttacccgaagaaaaagttag
GI:49147194	GeneID:2847046	atgcaatcaattatacatccactaactcttctatatttatcactaggcctaataacccttagtgggtttggtatcctttttttaaacgaggaaactatactagctatttgcttttttatttttctttatttaataattcaaaactctgacgtagttagtcaagccttaaatgagcaaaaagaggctatcaggtcagaattactaacttctctcatcaaaggtcaaaaaaatgctgtaaatgcaaaagtgttaattaaccataaaaaatatgagcttacactgggattagaaaatatattcaaagactgcgatttaaaaataaataaaacgttgtcagctgtttaa
GI:49147195	GeneID:2847058	atgataaataatacaatctttccagtctatctaaataatattgggggcttctctcaagtaagttcacctttagaacagttttccgtaacaactttaataccaattaattttttaggattagacttctcaattacaaacagtgctatttactgtttattaacaatcggcttaattgtaggtatttggtctataatttctttaaacggagggctaattgtacctagtaaataccaggttacaaccgaaatgctttatgattttgtaagcagccttgtacacgaacaattaggtccaacaaacgcacctaaatatgttagcattgtctttacagtctttttgtacgtattagtagccaaccttctaggactaattccttttagttttgcaaccacggctcaa…
GI:49147196	GeneID:2847021	atgcttttaaaagtttactcgcagcgtccttcggagcggtcgtttgcagtagcgtggcaaccgcaaatttacatcaatcagcaaaagtacgaaggagggcatttgccaaagcgtagaccactgtcggcttgcctcttgttgcgaagctatccgaaagaagagctgcgaaagggttttgttttaactgtgaagttaaagtga
GI:49147197	GeneID:2847005	atgggcaaacctttccttttgaaattaaagttttgtaaattggcagcgctagctccgctagactgcctactgccccgtaaacagtgggcctgctttaccacccaaaaccagagtccgagaacaaattacattcccgaatcgttatcagactgtgctaattggcgtttttaccttgataaactttacttttacggtaggtaa
GI:49147198	GeneID:2847054	atggctatacaaaacgcaataaaaccaactacaacaagacctttcacgttaaacttcgggccgcagcacccagcagcccacggggtgctaaggttaatcctttctatgagaggggagcaagtactttcaactgatacccatatcggtttacttcatcgtggaactgaaaaattaattgaatataaaacagtattacaggcattaccttattttgatagactagattacgtttcggttatgtcgatggaacatagctattgcttagctgtagagcgattaactgaaatggaagtgcctcgccgagctcaatttattagaatgctctttgctgaaattacccgcgtattaaatcacttactagctgtaacttgttttgcaatggataccggagctttaaca…
GI:49147199	GeneID:2847053	atgccgcagccccatttgcctgctctccttcggagagcttggtttgcgaattttgctctccggaggacttgcttttgcgctgcggtcaaaagtttcattcgcaaactgcggcatgggctgcggcaaatttgctcatttcattcgcaaactgcggcgaaaggctgcggcgaaaggctacgggctacggtaatgagccaattttacgtaaggaaaagcttactctttttggtatttgccgcaattttttttcaaaacttgtatacacgagtgagctaccgcagcagtccgcaaacaaataagcgaactatcagacccttgtctctgtttgtaaggaaccaaccaaaaacaaaaaggcaaaaaaagccttataacaacattgaggtattcgcatttatgcaa…
GI:49147200	GeneID:2847065	atggctatacaaaaaaatacaaaaaagctgattactaataaacctgcaaatattactactagtacatctaataaaatgtcctatccttttatagctggcttaatagatggcgacggtcacatcgtcgtatttaaaaatacaggagagtacgtaatcacaatgcatattgaggacgagctttttttaaatgaattgcagcaacaatttgggggctatcttaaaaaagtggccaataaaaaggctatgagattccatctaaatgcaaaaaccgccattaatggaaaagacactcttgtcgaattaaccaaaggccttaacggacatataagaaacaccattcgtgtagaacaatttaaaaaaatatgtacagctctatctataatttttatagaaccggag…
GI:49147201	GeneID:2847082	atgcgaaggagcctttgcaaacttttcttacttttgcccgcagcgcaaaagcaaaagcaatttgttcgtagactcacaaacttcgggggcagaaaatttgctcatttcattcgcaaactgcggcgaaaggctccttcggagggctgcggcgaaaggctacgggggccaaatctgctcattgcattcgcagactgcggtaagaaaagtgcgaatagcagattttctggcaaataa
GI:49147202	GeneID:2847017	atgacaaaacatttaaattatagaccatctattgctatgaaagcatcagatataaatttatcaaagtccattaccatagatcgatcggcgacaactaaaaatttgtcttttttaaagcaacccgttttaagtgttgttaatgagcatttgatagcttacccaacaccaagtaatttaaactatttttgggggtttggctcattagcgggtatttgtttaattatacaaattgcaactggggttttcttagctatgcattattgtcctgaagtaaatcttgcttttaactctgtagagcatattatgcgagaagtatccggcggttatattctacgatatgctcatgcaaatggtgcaagcttgtttttcctggtggtaatggtacatattctaaggggc…
GI:49147203	GeneID:2847003	atgcctgataaaattaaaattaaaagtagggttttaactaagcctcaaaaagttacacttaaatatataaaacccttttttgtaggcttgtttgaaggggatggttgtatttcgacccaaaaaacaagtaccttgaaaagtagtccagttttaactcttgagttgaaacatttgcctgaaaatatatccatgctaaaacagatatcgggtttcattgggggccacgttagtaagggtagacaaggcaataggttgtttgttaaatggcgagctgtttctaaggccgacgtagcaaattgcttgaaaatgtttaaaaaatacccacttctaacaagccgaaaaaggttgcagttagaacatcttcagcgctgcgatttaaataccgagtgggaatttcat…
GI:49147204	GeneID:2847044	atgaatttattcaattattccactttaggccctttagccgccccggttttttcaaatggggaaagttctttattattaattttgcaattactgcccttattcggggctctcttactttttatggtacccgcttggcaagtaggctttattcgcttaatcgcccttaatgtttcactcatcactttcctacttagccttgcactttgggtccttttcgatcctttaaccgctgattttcaatttcgttctttaattaatttccagcaagaaaaactagatactgccacaactttacactctttacagggtttgttggacaacaaagctttggattggaataatgcaagtatctttgaaacagtaggtaatttatttaactttagcttcagtttcggcatt…
GI:49147205	GeneID:2847042	atgcctgctcgtaagagcttggtttgcaaatgtaatgtaaatgtgctcccccgaagttggttttccgtctacgaacaaattgccgcagcaaaatttgctcactttttccgcagcccatgcttttctgctaaaaaaagtttgagaattttgctcatttcattcgcaaactacggcaatgagcaaattttctgccccttgccgcagtttgcgaaggctccctcgcattttgcgctgcccccgaagttggttttccgtctacgaacaaattgccgcagcctttcgccgcagtttgcgaatgaaataagcaaattttgctgcgggggcaaaatctgctcattgcattcgcagactgcggtaagaaaagtttgcggatga
GI:49147206	GeneID:2847006	atgaacagcgcagatttttatctattatatttgcatttagctaatcaaaaggctatcaaaaattatacccttgttacaaaattacaaaatcaaaaccgagtagaacgtcgttttgcaaaagaaaccttcactttactagcttttgccgggttacgtaaaacaattgctgttgctgaatggcgtaacctttttggctacagagaggccttcgcctctcatgcaaagttttacgaccttccagttttaactaacgagtttcttttgcactacaaacatagttacgggcaaaaaacctgtaagctaaaagccttaacccgttttaaaaaaacggtaaatcctctaactttgtcctcagcttcgcatggaaggcaaagttttaataccggttttaccttgaca…
GI:49147207	GeneID:2847010	atgaatttatacggccctttatcattactagtcttaactagttttcttgtattttggatagggttgactggaattttttttaatagaagacttgttataagtattttattagcagtcgaattgacattactatctataaatttagtatttcttacttttgcagcttatttagatgatattcttggggtcttaatggctttgtatattttatgtgttgctgccgcagaaagtgctattggactggctcttattattatattctatagagcaagaagaactattagcgtagagtacatatccttacttcgaggctag
GI:49147208	GeneID:2847061	atgttaatatctagaagtaaattaattgttaaggataatagtggtattattcttgcccaatgtattcaggtacaaagatcaaaaaaaagccaaaaaccttgtaaaattggggactttttaaaggctactgttaaaaaaggaagtgctaaatcccaaacacaaagattaaaaaagcttacagggtcagaacgtttacgtaatttagtagtgattcaaactaaaagcgctttacgtcgattagatggcggcgctataagatttaatgcaaattgtgggattactgtaaatgaacgaaagctgcccctttttaaaagagtaacctcagttgtaccttttgaattaaaaaaaaaatgtaaccccgttcttaatttagcgagagccgttatttaa
GI:49147209	GeneID:2847060	atgagcaaatttgccccaatgctgcagtttgcgaatgcaatgagcaaattttgcgctgccccttgcttttgctgcgggcaaaatctgctcattgcattcgcagactgcgggggcaaaatctgctcattgcattcgcagactgcgggggcaaaagtaagaaaagtgctcgtaagagcttggtttgcgaatgaaatgagcaaattttacgtaagtaaaagttggcaggctgcggcaaatttgctcatttcattcgcaaactacgggcggcgggtttttacggaaagccgcaaagcaatttgttcgtag
GI:49147210	GeneID:2847055	atgcaattattgccaaaattagacacgtcagctcatataacaaatactccagataaaagcaaaaaggtgcagctgtttaagtactccaaactgagacaaaacagcgttaattttgcgaaagagactcaacttttcttaacagaaaagcaaaaggagtcgcccataatatatggcattattcgagaattgaagtatagagttctttatataggcttagcgattatgtccttgctaggtttcgtttatttgaatttaggtttatatattgaatttcaaggatcttattatttgaattattaccagtctattgattttaattggtatgagagcgttaaagaacttaatcaaagtgtagttaccctaacgtcccgagatgcaagctttccagaaactttgcat…
GI:49147211	GeneID:2847052	atgtacgaatcagcaaaagttataggcgcaggcgctgcaaccatagcccttgcagggtgcggaacgggaattggtattgtgttcggatcattaatctctgccgtagcacgtaatccatctttaacaaaacaattattctcttactcaattttagggtttgcccttactgaagcaattgcattattcactttaatggttgtttttttaattcttttcgctctataa
GI:49147212	GeneID:2847073	atgtcaaaagctacaaatgcacaacgttctttaaagaaacggcaaaataatcccgttgattatttatctttagagttaagcaaatcgggaacaccaaaatcgggaacactggcaaaacaaagtccagctactgtacctaaaggattaaaaagtttagtattgcgattccgtaaaagaaaattcgattatctacaagtaggtcgtattgacagtataggagatggtattgctagagtttacggacttgatggagttaaagctggggaattaattgagtttgtcggaaaatctggagtggtggttaaaggaatggctttaaaccttgaaaaagattacgtaggttcagttttatttggtagtgatagtgaacttgttgaaggagatctagcgcgacgaacc…
GI:49147213		atgtcaaaaagtataaaacaagatgaaaacaaaccttctacctctttaccaaaggtgaagactagcttagctagtgaaaagttgatttttagcaaagctaaagatttacaaaagaacgaaagtcaaaaattaataagtattcatgcgccaaaagctaaaaagccgcaaaccaaagaagagttcggtcagtttttagcgggcttaatcgatagcgatgggcacattactaaagatggctgcgtaaatatagctttcaacacaaatgatattagcgtagcttactatataaaaagtgcgataggttacggaaaagtaacccgagagaaatattcttttgtagtacgttacagttgtaggccaatacttggtttagtgaaaatagcggatttaatacgtttc…
GI:49147214	GeneID:2847079	atgttacagcctttgccgcagcctgccaacttttacttacgtaaaatgcgagggagccttcgcaaactgcggcgaaatttgctcatttcattcgcaaactacgggctgcggcataggcaaagtgagcaggctagctctctttcggagagcttggtttgcgaatttataaataagcctcctagatacgaggagaagttgcaatttaccgtttaa
GI:49147215	GeneID:2847036	atgattatattagcagtaaaaattgtatccgttatgatagtaggcttgttagccacagcatttttaaccttatctgagagaaaaattatgggagcaagtcaaagacgaaaaggccccaatgttgtaggctttattggacttttacaaccgattgccgatgggcttaaattgattgtaaaagagcctttgttacccactaatgccaatttattaatctttttaatagcgcccattattagttttgtattcagtacaattacttgggcagccattccttttggtgaagctatggcaattgccgatttaaatatcggtattttatatatttttgcagtgagttctctgggagtttatgggataataatgagtgggtggagttccaactcgaaatatgctttt…
GI:49147216	GeneID:2846993	atgagcaggttttgcccgcagcaaaagcaaggggcagcaaaatttgctcattgcattcgcagactgcgggggcaaaatctgctcattgcattcgcagacttttacttacgtaaaatgcgagggagccttcgcaaactgcggcgaaatgctgcgggggcaaaagtaaaaaaagtttgcgaattttgctttgaggcaagggttccagctgatttggtttccctttcttgccttgctttgaaccttgctttgaaaaagcaacgtaaagaccgcagcatacgtctttacgttttactgcgaaccagcttttgcttcaaaaagccgcgtacaatacccaaaatattaccttaa
GI:49147217	GeneID:2847038	atgtgggtggtcacttcgttatttagaaatacacttaaaaaactttgcatgaaatgcaaagctgcggcactagaaattgctgagtcgcttagcgacaagcctttttcgaaggttgggctgcttttagataggttcggtgggtctattggtcaaactacacgtttaggtattcggtttaggctaaacttgcgtaactcgaaaaagggtagagatatactaattgaattggttgagggcctaagcggttacggtcgaaatacattgaggttagcccattttaaaaaactttgcaaagtcttgagtattgtctataaaccttgtctataa
GI:49147218	GeneID:2846998	atgaacgccatatcctttaggatgaacgccatatcctttagggcaaaaaacatttccagcaaaatggcgaaaaaagcttctgatactagggctttaactaatacagtttttcatgtaaataaaaaggtaacctggatgcaaggtttgctttctggggtagccctcagtatttcaataagtattaagaacaagcatctagtgaatattaacagggttagtattgccttgcatctatcggcaacaaaaaaactttgcattttatgcaaagtttga
GI:49147219	GeneID:2847085	atgctggagcctttgaagccaaatcagccaaacatagcccttcccctcaaaggaagcggtctgccccccttgccttgcttttttttcaaatttgctcacccttgccgtagtttgcgaaggctccctcgcattttgcgctgcccccgcagcccttcgccgcagcctttgccgcagcctgccaaattttacgttagtaaaagtttgtga
GI:49147220	GeneID:2847004	atgagcagattttgcccgcagcaaaagcaaggggcagcaaaatttgctcatttcattcgcaaactgcggcgaaatttgctcatttcattcgcaaactacgggctgcggcaatttgttcgtaaacggaaaaccaacttcgggggcagcaaaatttgctcatttcattcgcaaactacgggctgcggcaatttgttcgtaaacggaaaaccaacttcgggggcagcaaaatttgctcatttcattcgcaaactgcggcgaaaggctgcggcaatttgttcgtag
GI:49147221	GeneID:2847074	atgttaccactacactatttcctgcaaccaaatttcttgctttgttgcctttgcccctatgcttttctgacccttgcttttgcgctgcccccgaagtttgtgagtctacgaacaaattgcttttgcgctgcgggcaaaatctgctcatttcattcgcaaaccaagctcttacgagcacttttcttacttttgcccccgcagtctgcgaatgaaatgagccgattttttgctaaaaaagttaacctttttaacttttaccgttacttaatgtgtacggtaaatacgcgatttccaacgctgcaaacccttcagaggttgctaaagctgctaaacctttggaccttatcaaactctgcattttatgttagcgtagcgactgcggggttgctacgctactgt…
GI:49147222	GeneID:2847032	atgtcaacaatagcacaattactaagtggggcgaggaagcctaaacgagtacgttctagagtgaaagcccttgaacaatgtccccagaaacgtggaatttgtttgaaagtatatacaactacacctaagaaaccgaacagtggtcttagaaaagtagccaaaataaagctttctaatagtcgaaaagtaatcgcccaaattcccgggataggtcacaatttacatgaacattcttcggtactaataagagctgggcgtgtacgagatattcctggtgtaaaataccgtattcttcgaggattgcttgattgtaaaccagtcactagtcgaaaaactagtcgctctaagtatggggttaaacaaattagtcattag
GI:49147223	GeneID:2847048	atgagatctcattccatttttcaagaacaaaaacttacagttcttgcacctttaactttttctatctgtgatgctaagtatgagcaaagcgtaaagaaagttaaagccgctggaactacaattaatttagcagaacaagaaccgttaaattctgcagtccgtaagaaactgctaatagccgaaggccctcataatagtgctaaaggacttttaccaagcttctttggcagttgtccacctgctaactctttgcaggctgcagttccgtccaactttaccttaggggataaaggggtcaaaaagcagaaactttttttaactcaggagtctagtacagtaatttggcattttatggaaagctcttcttcatttagtgatacatttattttaaacaaaaag…
GI:49147224	GeneID:2846997	atgtatctaacactactagctttaccattaagttgttttatttgtttagccctttttgggcgattacttggtacgaggggtagtgccttactgagcgtctttagttcagtctgttgtactgtaattagctgctttattttttatgaagttgctttatgtgcatgtccctgccatatagttttagcgcctttttttcatagcgaactttttgatgctaattggggttttttatttgataccctgagtgcagttatgtgtgtcgttgttactttagttagctgtttagttgttatattctcttgttcttatatgattgaagacccgcactttatacgttttataagttacttaaaattatttactgtggccatgctaatcttagttacagctgataattat…
GI:49147225	GeneID:2847043	atgagcaaattttgcccgcagcaaaagcaaggggcagcaaaatttgctcattgcattctcaaactgcggcaatttgttcgtagactcacaaacttcgggggcagaaaatttgctcatttcatttgcaaaccaagctcttacgagtacttttcttatcagaaaagcataggggcaaaggctgcggcaaatttgctcactttgttggcaaactacggggcgaagcaggggtctttacccgaagttgctctgctacaagggccaaacctgctcatttacattcgcaaactgctctaa
GI:49147226	GeneID:2847001	atgttgcttctaggatctaacgtatcagaaaacaaagcggcttttttcgcgttgcaagccatttatggcgtggggcaaaaatcagcagcagctgtttgtaatctcgtgggtattaacccacaaacccgattaagggagcttaattcgacgcagcttgaattattaacaaaaagctgtcgccgattaatagcaagtaataaaaaaagagagaaagttgaagccattaagtcgctaattaaaatatcatgttatcgtggaacacggcatatgaatgctcttccatgccgtggccaaagaacacgaactaatgcatatacttcaaaaaacttattatcaaaactaagaaatcaattaaaatag
GI:49147227	GeneID:2847033	atggaactaaaaaaaaatttaaacttttttattcacataggtgtaagcctattaattattacaagcagtaataacttactttcattttgcgattttcctacgaattggagtattagctttcagaatcccgctacgccactaatggaaggtattatagctctccatagtgatatttgggcgataatgttattcgtagctgtgtttgttctatacatactttgtagcactttacaaaaatttggtaatgctgatgtccaaaaatcatacaaagtacaccataatagtatgctggaaattgtttggactaccttaccagccttgttattatgtgttattgctattccttcatttactttattgtatagcttagatgaaatagtggacccttcagttactatt…
GI:49147228	GeneID:2847067	atgcgagggagccttcgcaaactgcggcaatttgttcgtaaactcacaaacttcgggggcagcaaaatttgctcatttcattcgcaaactgcggcgaaaggctgcggcaatttgttcgtagacggaaaaccaacttcgggggcagcgcaaaatgcgagggagccttcgcaaactacggccggcaagggtgggcaagtttgcttcaccgccggtaaagacgcgcagctttgcattttatgcaaagtttggtag

## Sheet: Entransia fimbriata
GI:558604015	GeneID:17675381	atgggtgggcattttcaccaacatgtagtacctgcaaacgcgggcgctctctcaggattgaaacttcaggaagatttggtgaaggcttataacgtaagggaaatgaaggccgtttctcgaattgaaaggaagattgttacctccctctatggccaagccctagcggtgcggcgcgtagtgtcaagctcaggaggcaacacccccggaatcgacaaaaagagatgggacagtcccttgctacgcttcaacggtatcgaagcacttcgggagagaacgcataatccaaaagactacgtggcttctccactgaagagagtatggataccgaaggcgcggaccttagatgaaaaggatgcgcagtattacttgtgcgtagcacaaggatgctaa
GI:558604016	GeneID:17675382	atgatacccattacaacatattctattacaggcttcacggaagcagacgggaatttttatgtaaagatttctaaatcaaaacaacataaaaacaaatatcgtattaagcttatttttaatagaacccaagatcaaaaatctttatcagttcttcatgaaatcaaaaatttttggaaagctggtttcgtaaccaaaaatccttttgaaagggacaactgtcataagttcatagtaaattctcataaacatattttcaaaaaagggatccctcactttacaaaatttgcgttagagcgcaagagctgtacagaagccgctgatacccggggggatgcactacacatgggaatccacagccacagctgcggctgtgcgtgcccgtctacggggaatacgaag…
GI:558603982	GeneID:17675318	atgaaaactgcatctgaattttctaaattattagaacaaaaaattaataattattatactccactgcaagtagacgaaattggacgagttgtttctgtaggggatggtattgctcgtgtttttggcttaaaaaagattcaagccggagaaatggtagaattttcaagtggtgtcaaagggatggcacttaacttagaaaatgaaaatgttggtatagttgtttttggtagtgatactggtattaaagaaggggattttgtaaaacgtactggatctattgtagacgtacccgtaggaaaagcaattcttggtagagttgtaaatgctttgggtacacctatagatgggaaaggtcctttaggtaccggggaaagaagacgtgttgaagtcaaagctccc…
GI:558603994	GeneID:17675346	atggaatttgcatcaatttttttattttttataataagctttgttttatcttttcttttagttagtttaccttttttgttttctgtttcaactttacgtcctcaaatacctgaaaaattatctgcttatgaatgtggttttgatccttttgatgatgcacgaagtccttttgatattagattctatttagtttctattttgttcatcatttttgacttagaagttagttttttgttcccatgggcactttgcctcaactctatagggtcctttggtttttggtctatgatgttatttttatggattcttactataggttttatttatgagtggaaaaaaggtgctctagaatgggaataa
GI:558603992	GeneID:17675324	atgttgactttttttttagtaacctgtttaaaaatactttcaataatagtgcctgtattgttagctgttgccttcctagtattagcagaacgaaaagtattggcttctatgcaacgtcgaaaagggccaaatgtagttggattctttggattattacaacctatagcagatggtttcaaattaattgtgaaagagcctgttctgcctagcagcgccaatcatgtcatttttttaatggctcccatacttacattctttttagcaaatgttgcatgggctgttattccatttggttatggtcttgttctttcagatagtaatgtaggtatcttatatttgtttgcaatctcatcactaggagtttacggtattataacagccggttgggctagtaatagt…
GI:558604006	GeneID:17675356	atgcctactttaaatcaattaattcaattaggtcgacgtagaaagtcgaagacacgatcgaaaagaacccgagctttagataattgtcctcagaggaaaggaatttgtatgcgtgtttttacgagaacacctaaaaaaccaaattcagctttacgaaaagtggccaaaataagattaacaaatagaaaacaagtctttgcttatatacctggagaaactcataatttgcaagaacattctgtagttcttttaagaggaggccgagtaaaggatttacctggcgtgaaatttcacatagttcgtggtgttttagatcttcaagggctgcttcgtcgacgccgagcaagatcaaaatatggcacaaaaaaatatataccctaa
GI:558604012	GeneID:17675370	atggcacaaaaaaatatataccctaaacgcgtttcgcgtaacctttcggtacctgaaaaagggtctggaaagacccccactttttgtagtaatttttaccgtttaagatctaaatttattaatattttaatgaaatccggaaaaaaaacgaaagctcacaaaatttttagcttaggggtgatgaaggcgccaatcgcgcttattcgtgcaattgaaaatgtaaaaccagttgttgaagttataaaaaagcctcttggacgtaaaatcattgaaatccctagtttaataaaacctctgcgtcaagaaagcttagctatacgctggattctggaaggagttcgtaaacgctcagcacccatttctaatagtttgctttcggaggtaaaagatgccttatca…
GI:558603987	GeneID:17675376	atgggcgaacccttcggatgttgcacaaccttgtgcagccgtgctctggctgtacggggctccgccctccggggaagggaaggttgcgaagcattacgcacaagtgaaaacttggtgtttaccttttttaagcgattttttaatgaattgaatggttccttcgctacctataaaagaatgaaaaaaaatttatcaattttaaaacaacctattctttccgtattaaataatcatttaatagattatccaacaccaagcaatataagttattggtggggtttcggctcattagctggtatttttttagttgtacaaattgctactggaatttttttagcaatgcattatacacctcatgtagatctagctttttcttcagtagaacatataatgagagat…
GI:558604000	GeneID:17675351	atgggccccttgcgagtccgtgggaggggggaccccgatgcttcacaacctcgtatgcgattccccggaatcgcatcgagtatgcttcacaacctttgtaaccgccagggggactccgagttttttatttttagaatgtctaattttatattatcactagtaagcttagtaccaaagtggttaattagttcgaaaatatctcttaaagaattggaattctatgtaaaacctgaaaatattcaccctcttttaaaatttttaaaactacacacaaatactcaatataaaattcttattgatatttgtggaattgattatccttctaatgtgtcaaagcgatttacgattgtttataatctattaagtgttaaatacaatacacgtatccgcataaaaaca…
GI:558603999	GeneID:17675364	atgattaataaacaagtttatcatccaaaaaaaatcaaaaatttcactttaaattttgggccacaacatccggcagcccatggagttttaagattagttcttgaaatgaacggagaagttgtagagcgagctgagccgcacattggtttgcttcatcgaggaacggaaaaacttattgaatataaaacatatttacaggctttaccttattttgatcgtttagactatgtgtctatgatggcacaagagcatgctttttcgttagctgtagaaaaattatgtaaaattgaagtacctttaagagcacaatacatcagagttgttttttgtgaaataacaaggattttgaatcatttacttgcattaacaacacatgctatggatgtaggagctttaaca…
GI:558604010	GeneID:17675363	atgggtaaaaaagtcacaccaattttatttcgtctttattataatcgttggcctgattcatcctggtttagtgatttgaactattcacaactacttcatcaggacatatctattaagaaattttttggatcttcaaattcaattgggcaaaaaaaaagtcgaaaaaatcgagggggcaaagcccgggcaccaaaagggaaggcaccaggaactattccccataccaaaaaagggccggcggcacaggtaggaaggggatccctaaggagctccttcgtaaccccttctttgataaatttacaaatagggcgcagtgcgctgtaccgtttacctgctcgaacgcttattaatctttttgtgcaatatcaaaaagggatcttcagggggaaacaacgtttc…
GI:558604002	GeneID:17675374	atgttgtatccaaaacgtacaaaatttcgtaaatatcaaaagggctttaaaggtgctaagttatgtgatggggccttactatctcgaggaaaatacggaataaagagcttggaagcgggccgtctttcgtctaaagtgatagaagccacacgtcgttcgatcagtcatagttttcgtcggaaagctaagatttgggttcggatttttgcagacattccagtcactaaaaaaccagcagaagttagaatgggtaaaggtaaaggttccgtagaccattggattgcccgtattgtagaagggcaaatactttttgaatttgatggagttcgggctcaggttgcgaaacaagcagctattttggcatctcataaattagggctttccacaaaatttatagat…
GI:558604001	GeneID:17675366	atgattttcataggaacttttcttttcgtaggagataattctggagcaaaaatagtttgttgcattaaaacttcaaagccacctaaacaatccgcaggagttggacaaaaaattctggtttctattaaggaaggtcgtttaaaaaaagaaaaatcaaaggctgcgaagcatttatatcatgccgttattattgaaacaaaaaaggtaaacaacgccgagatggaagcttttttcattctgataaaaaattcggtggttttattacaaaaagggggcgaagccctcggaactagaatacgtggctgtgtagcccatgaattacgaacaaaacgttatgttaaattagtttctttagcacccgttctttcttaa
GI:558604003	GeneID:17675365	atgaatacatattttttataccattataaaaacgtattgcgtgaggatttacttattaaagcaaattataaaaatatcatggaaattccttgttttttttcaattcaaataaggagccctttcaataagatgatggaacttgtttcaggtcaagtagtcaagagcggagcctccacattacatagcacccaaatgatgcagtttttagcttctattttagggcctgaattagattttcaaatcaaacctattatggaagcaaacctaggatgcgcagcatttgggccacttttacaaataaccatacctgtagactctttttttgatttccccggtactttgattcattgggaactttttgaggcctccttccagcaaaaagggagtgaagccctccaa…
GI:558604008	GeneID:17675367	atgtcactttcaagaagaataaaagataaaaaacgtcgaggaaacttgaaaaagttcgaacaaaaaaggcgagttctaaaagcaatcataaaaaatcaaaatttatccactcaaattagagatgagtgtactttacttttagctcgtttgcctcgtgatagttcctctacacgaataaaaaaccgatgcatttttactggacgaccacgttcaactttaagattttttaaaatttctcgtattactttcaaagagcttgtagcttttgggcatattttgggagtcaaaaaatctagttggtaa
GI:558604004	GeneID:17675372	atgtttttatacttagaaattgttggagttggctataaagcaaccattctaaatggtgccttgtgcactcagcggaccggcggtgctgcaacgcggcacacacggcgtttttttggtccccggatgccaaactgcgacgcggggagttgcgaagaatcctgtgttgcagattttttacagcttaaattaggatttagtcatgaagtgaatattaagatacccagtactctaagggttttttgtcttacaccaactctgatatgctgttatggtttagaaaaacaaaaggttacagaatttgcggcaagcctaaaaaaaattagaccgcccgaaccttataaaggaaaaggaatccgtcttcgacatgaagtcattctaaaaaagcaaggcgctaaacta…
GI:558604007	GeneID:17675368	atgacatatatttatatcagaggtttcaaaatagaaaaaaaaattccctttgctttaagacgaatctttggaataggtattacaagagccaaaaaaatttgttatcaattagggtttagccctactttatatgtaaaaaatttaacagcttttcagtttgatcggattgaaaccaagcttcttcattctttttttattggaaaagatttaatgcgtcttatacaacaagacattcaaaaattaaaaattataagttcttacagaggaattagacaccacaatcaattgccttgccgcggtcaaagaactcacacaaatgcaagaacaagccgtagattacgtaggccctttcatccccttaatcttagaggaaaaccaaagccacgcaaaccataa
GI:558604005	GeneID:17675371	atgccagcgatgcgtagcaatacttgtgtggcaccggcacacaaacacaaggtgccacacagtgcagtagaaataagcacttttccaaataaaaaatttgccactgtcacggtgaagcagaagcactccatgcaacacccaagtataactagtaaatggtctaaatatgagcatagtataaaaaaaaggttacgaagcatccaaaaatttaaaaaaaaccaggatagaccgcgcccccaggcggaacaagttcaatcaaaaagaagccgtactctaaattcaaggaaaaaacaatcaaaaacaaaagctgctattattattcatgtacaaaacactttaaacaatacgattattacgattacagatttgttaggtaatacaaaagcttggtgttcatct…
GI:558603986	GeneID:17675369	atgaacttagaatctgctaaacttgtaggagctggttttgctacaatagcactagctggagctgctattggaataggaaatgtattcagttctctaattcaatcagtagcaagaaacccctcattaacaaaacaattatttgcttatgcaattttaggctttgctttaactgaagcaattgcactttttgctttaatgatgggatttttaattttatattcttaa
GI:558603988	GeneID:17675325	atgtctaattttgtgcaacgatggttgttttcaacgaatcataaagacattggaaccttgtatataatcttcggtattttttccggattaatcggctccgctttttcttttataattcgtatggaattagcacaacctggaaatcaaattctagctggtaatcaccaactttacaatgtgattataacagctcacggattacttatgatattctttatggtaatgcccgcgttaataggcggttttggtaattggatggttcccatattaataggagcgccggatatggcttttccccgcttaaataacgcaagtttttggcttttaccaccagcacttttacttttactttgttctgctcttgttgacgctggtcctggtttaggatggacggcttat…
GI:558603993	GeneID:17675345	atggttttacaagggggggctattacaaaaaaagataaagtgattatgtttcaatttcaaaatgatttattagcaatttttccggagatttttttatttaatgcaacaattatattactattatatggggctttcacaaccacgaatgttcaatataataatccccctacaataaacataggttggttagctataggagtactttcaatgacaatcactttagttttgtataatccgctgctttgcatagggggtttcgaattttttgtgactaaaagtggtgctttttttacagcttttaatggaagtttaattaatgatttttttacaaccatttttaagctgtttgctttaataagtactgcatgtgttttaggcattagtgcaaataaagcacct…
GI:558603995	GeneID:17675357	atgttttcaaatttaagtactttaattttatggccaacagtaggagctttcgtgcttttttttataccagggacttcaaaacgtacgggtcaaatagctttaactgcatctttgatggcttttttacattcaatttttttgtggctttttttcgattattccacggcaaaatttcaatttgttgaacaaattcagctattaggcgctcctccttcgtcgtttcttaacttttatattggaatagatggtatttcattattctttataatattgaccacttttttaattccagcatgtattttagttgggtggtctagtataattaaatataaaaaagaatatatgattgcatttcttattttagaatcactaatgctttctgtattttgcatgttagat…
GI:558603997	GeneID:17675359	atgtatttagtcataatagctttgccccttttgggctctattgtaagtggtctttttggacgtgttcttggttctaagggagccgctataatagcgacctcttgtatttttttctctttttttggaagttgtctcgctttttatgaagtagcttttttaaaatcaatttgttatataaaattggcaccttggtttgattcactaatgtttgatgcttgctggggatttcagtttgatactttggcagtaatcatgctatttacagttacttgcattagtagtttagtacacctttattctatctcttatatgtctgaagatccctttttgccccgttttttatgttatctatctttatttacgggagccatgcttatattagtcacaggagataacttc…
GI:558603996	GeneID:17675361	atgataacaagagttcattacttagtggtctccatgattctctttatgttaggtctttggggaatctttttaaatcgaaaaaatattattattatgcttatgtccattgaattaatgttattagcggttaatttaaattttttagttttttcaataagtcttgacgatatgatgggacaactttttgctttattaacattgactgttgctgcagctgaatcggcaattggtttagcaattttggttgtttattatcgagtaagaggcactatagcggttgaatttattaatttaataaaaggctaa
GI:558603998	GeneID:17675360	atgatgcaatcaatttgcattagaaatataccagtaaaagtaactcgaaatggaaaatttaatttttgtattttttctagcttagctattatttccggcttaatggttataagtgcaaaaaatccggtacactccgtgttttttttaatcttagtgttcagcaatgtttctggattactggtacttttaggggttgatttttttgctatgatttttctagtagtttatgtgggagctatcgcagttttattcttgtttgtagtgatgatgcttaacataaaagtagctgaaattcatgaaaatataatacgttatttacctgtagggggactagtaggtcttatctttttattagaagtatttcttataataggtagtttggctcctagcgcggaaagt…
GI:558603984	GeneID:17675362	atgattaacccaaaaatgatttttagtccacttgaacaattttcaataatatcttttattcctataaatttaggagctctctctttttcttttacaaattcttctttttttatgttactaacaataagttttgtacttttactatttcatttggtaacaaaaaaaggaggaaaccttgttcctaaccgctggcaatcaatagttgagatgatctatgagttagcgcttagtttggttaatgaacaaataagcggagtgcgttcacaaaaacataagttttttcctttaatttttgcaatttttacctttctccttttttccaacctcataggaatgataccttattcttttacagtaacaagtcattttatagtaacttttgggttggctctttctata…
GI:558603983	GeneID:17675344	atgaaattttttatagcgatattaataataactgttgtcatttctaaacaacttttaattttaaatgaagaaattttagtagcctttagtttttttggtttcgtttatttcgttcaaactagttttggcaatacttttaaacaagttattgattcaagaagcactgaaattttgtctgttttaaaagaacaaatggatgcgcagcataatttactaactgaatcaatacaacaatatacactcattagtagcagttccactttatctacatctgaacttggtgactggtgttcatctttttttgctgctgaaaatcaaaaagagggtgatgaaggaacctgccaggttcatagcggtttcaaatcattattaaatcagcagcttctacaaaaattgaat…
GI:558603985	GeneID:17675347	atgttttggaacccacaattaggggtgacgaaggaacctgccaggggcaggccctcatgcgaaaaaggggcccgcaaagggccatcacgttacatcatgccacaattagatagtacaacctttttcacacaatttttttggctgtgtgttttgttttttacgtattacatcttaattattaataaaccgcttccttacattagtagaattttaaaagtacgggcaaaattaattgaaaagccccgccgcgatgcatctgcagtggatgctggggatccccacggggatccaaaaggggagcgaagccccggtttccaaacccatccagcaacaggcaatttattgaaagcatcggcacaacaaagtgtcgccggtccgcaccctgttgttttggataca…
GI:558604014	GeneID:17675349	atgctttctcactggcttattcaaagatttactgctttttttttattctgttttttaattactcctagaacagagcttttttttattttcaatatcgttttatttgcgcatgtttttttaggtgtttcagaaattttggctgactatgttcataatgagaacacaaaattatttgcagccttcctcttgaaagtactgtgccttcttttagctaaagaattctacgcatccttgtttttttag
GI:558604013	GeneID:17675378	atgaaaacaaaccgtccattgtcacctcatttaacaatttaccgtccacaattcacctcagttctttctatttttcatagaatttccggctttcttctagctagttgggtaacgggattgattattttcttcgtttttttaaagcttcacttatctgttttcctcgtttactggactttatttcaaatggcggggataccccaaacaggctcacttttagtagctcttctcttttgcttaatcttagctctttcttatcatatgagtaacgggattcgtcatttgttttgggatttaggcttttatttagacttagagaaagtatatcgtactgggattattgtgtgtgttcttgctatattattagctttttcttttttgtatagaatctatttttaa
GI:558604009	GeneID:17675330	atggtacataaaaatgaaaaaaaggtaaacaccaagttttcacttggtaagggcgaagcgacgcgagttagtactattactattgaaaaaatttttataaaaaaagctcatttggggcattatccagcaactaatggaatgtatcgttatctggatggttttaaaaagaattgtagcatttttgatcctttaaaaactttttgtgttttaaaaatttattttatttttaatcacaaaaagtctagtagtgtaaaaaaatcttttttaattgttaatggaatccgaaagcataatgaattagtacgtcaatttgcattaaaaatggggtatccttatgttaatcaacattggataggaggtacgggaagcaactgggttcacttaaaaaaacagtatttt…
GI:558604011	GeneID:17675333	atgttgaagtttaaacgaagtcggcagttaaaaagaaatatttggataacaaaaaagcgtactccaaaacagcgtagaattttaaaatacattttcaaaagaaataaatttttgactaaaagagccgttcaatctgttttttttttactaatacaagctaaaagatgtttgtctcatttttatggtttaagtaacttgcacccaagggggcggccatggaaaacgaaaaagtccgacttacgaaaaaagtttttgcttttggaaactaggttagatacgattgtataccgaatgaatatttgttccagtatgtatgcagtaaaacaattaatcaatcataaaaaagttgttgtaaataataggattgtgaatgctcgcaattttcaagttcgacctgga…
GI:558603991	GeneID:17675340	atgtccttttactttataataaaagaattaaaatgtcgattttttttggttttttgcaagtttcatttgtacaaccggtatttgtttttttttagtgacgaattcttttatattttatccttccctataaggaccactttggaagcttcgggttctctgtccccgggttcgttaaatgaactctctggtgaattaacactaggtcctttactttgtacacaagtaggagaagcttttaatagcttacttttctacgggttttttttttcttgtttgttttgttttcctttactttgctaccagttttggtgtttttggatcccaagttgttctaccctagaaagacgcgaaataaccctttacatcttatttagtagttttgttttttttcagtacaaa…
GI:558603990	GeneID:17675334	atgggtttcaaatcatttagaataattcatatgaaaaagaatattcaaacacacggatttcatttagtggaccctagtccatggcctattttggtagcttttggtgcttttactacgaccctaggtggagttatgtatatgcattcttactcaggagggggcacccttttaagtttagggtttggaattattttatatactttgtttgtatggtggcgagatgttataagagaagctacttttgaaggataccatacctcaatggttcaaagagggcttagatacgggatgattttatttatcctttctgaagcaactttttttgttgcttttttttgggccttttttcactctagtttagctccaaccattgagataggtgcaatttggcctccaaaa…
GI:558603989	GeneID:17675354	atgaaggatgctaattacttgtgcgtagcacaaggatgcgcagtattacttgtgcgtgatgcttcgcaaccttcccttccccggagctgcactgttttttttggtcattttgtaaatttatttatgtattttttaaaaactcaaattctaaactataagttagcctttttagatgcgcctgaagtgtggcagatcggttttcaagatccggctaccccaatgatgcaaggaattattgacttacatcatgatattcttttttttggtttgattattttaacttttgttttatggatgttaatccgtggactcagtgaattttactatacaaaaaatccgattccagcaaggattgtgcatggtaccactattgaaattatatggactattataccaagt…

## Sheet: Mesostigma viride
GI:110225677	GeneID:4178123	atgaaattagaaacacagtggatagtaggatttgtagaaggaacaggatgtttccatgtttctataaatcctaatttagaagcacgacaaagcctcttaccagaattcagtgtagtacaacacaaaaaaaatgttcaaatcttgtatgcattaaaaacttatttctgttgtggtgttgttcaaggtgatggtaatgttatgatatatcgtgtgagaaatttaaatcatttgacaaaaataattattcctttttttgaaaaacatttgttaaaaacaaaacaaagaattgctttccagaaatttagaacaattttgttgaaaatggagaggaaagaatatttaacggtggaaggatttgaaaaaataaaaactttgtcaaaagatctcgatgccaatgta…
GI:110225678	GeneID:4178136	atgaaattaatagatgaaaaagtctgtgcatatattgcaggttttttagatggagatggttgtctaatggcacaaattattaaaggcgtttataaatataaattcagaattcgcctaagtattgttttttatcaacatgctaaaagaaaatggtttttacttcaattgaaaaaactatttgatgatattggttatgtacgtattcataaaacaaataatatgtgtgattatacaattacagggtctcgttctattgaacacattttgcttcaattgatgccctatatacaattgaagaaaacatctgccgctttaatgttacaacttattaagaaagaaaaacttgtaactacaaaagctgattttatagaggtttgccaattagtagataaaatcgct…
GI:110225679	GeneID:4178137	atggaaggagctaaattaattggagcaggctgcgctactatcgcattagcaggagcagctgtaggtattggtaatgtttttagttctttgattagtgcagtagcacaaaatccttttcaagctaataaattatttggttatgctattttaggattcgctttaaccgaggcaatcgcgttatttgctcttatgatggcattccttattttattcgtattctaa
GI:110225680	GeneID:4178139	atgtctgctgtaaaaaaaaaattaaatagtacaattttaagcaaactgacaaaaaaaagaacaaaaaaaggaactaatccaaaaacatatggaaatgtgctttttgttaaagatggtattgctcaaatttatggtattttaaattgccgtattggtgaaaaagttcgattccttacttcggatagcaacagcgatttatttggattagctttaaatattcgagatgaagttacagacgttgtaattttaggaaatcctattgctgttaaacaaggaagtatggttcttaccatgggtactagtttacaggttggtgtgggacctcatatgctaggacgtgttgttgatgcattaggaacacctattgatgggttaggcgcactaagcgggcagaaagga…
GI:110225681	GeneID:4178140	atggaatatagcgtttttagtcctctggaacaatttgctattttttatgtaatccctatatctataggtacttggaatatttcgataacaaactcagctttgtttttgtttactgccttagcattaggttctctatggttttcttttgcaacacaaaaaggaggccaacttataggaaatgcttggcaaaccatagttgaaatgatttatgaatttgtttttcaattactttttaaccaaattgctcgtaaaggattaatatattttcctttaatatttactttattcacatttttaattctttgtaatttattaggaatgattccttatagttttacagttactagccatctaattgtaactttaagtttatctttctctttatttattggtgttacc…
GI:110225682	GeneID:4178141	atgattcctgtaggcgctgttatcaaagtgattgataatactggtgttcgttgggttcgttgtttaaaagtattagatagagcttctagagatggtggatctgtaggtgatcgtattgtcgtatctgtgctttcatccaaacccaaagaaaaacttcatattcaaaaaggtgaagtaaaacttgcacttatagtggaaactaaaaaagaacttggacgcattaatggtactagaatttctttctcacaaaacggagctgttttattaaatgcacaaggccaaattttaggaacacgtattttatatccagttacacacgaactaagagaaaaaaaacttgtaaaaattttatctctagctccttctgttgtttaa
GI:110225683	GeneID:4178142	atgcctcaattagattggataacatttcttcctcaatttttctgggttgctgtaggatttattagtttttatatagtatgtctacgcttttttttaccacgtttagcaagaatttttaaagtacgtaatgcaaaagcatatagtgatgtgtcgtctaaaagaactaaaaataaattagaaccgttgcattcttttgattcacttctttgtaatagtttggaagtttccacaggatggattcaagaaagtagagaagaagcttccaattgggaaaaatcaaattatcaatggcgtactaataagaaaagtttagatcaaataaaatcttcttttcaaatgttagctgaaaattctcaccgtcgctttcttttttcggaagatcttaattttttaaaaggt…
GI:110225684	GeneID:4178143	atggcaatagaatatagtgtaaaaccaaaaaaagtaaaaaactttcaattaaattttggtcctcaacatccggcagcacatggtgtattacgtttagtattggaaatgaatggtgaagttgtagaaagagcagatcctcatattggtttgttacatagaggaactgaaaaattaatagaatacaaaacatatttacaagctttaccatattttgatcgattagattatgtatccatgatggcgcaagaacacgcgtattcattagcagttgaaaaacttttaggtatacgttcagttcctttgcgcgcacaatatattcgagttcttttttctgaaattactcgtttattaaatcatttattagccttgactacacatgctatggatgtgggagcctta…
GI:110225685	GeneID:4178144	atggttgaatattttcccatttttatattttttatttttgctttggctttgagcttattgcttgctagtatttcttttcttcttgcatctacagcaaatgtagatgctgaaaagctctctgcctatgaatgtggttttgatcctttcgatgatgcacgaaatcgctttgatattcgtttctatttagtggctattctttttattatatttgatttggaagttatttatcttttcccatggtctgtctctctttcggatggatctatgattcgattttggtccatgatggcttttttaatcttgttaactatagggtttatttatgaatggatgaaaggtgcgctagattggcattaa
GI:110225686	GeneID:4178145	atgtacacttttctttatgcttctttagacactgcttttaaacaaaacagtaaaaatatagaaagaaactcatcattagaaaaattaataattcggtttccttttaatactatgaaatctgaaagagattttcttcttcactggaccgcattaggaattatttcaggtcaaaaacctaaaatagttttttctacaacagcagatgcaaaagaaaaaattaaaaaaggtgatcctcttttttgttttgttacattaagaaactcaaaaatgatagaatttttaaataaattttatcatgctgtcttccctattttaaatatggaaaaaaattcatttcggttttttaaagaagaaacaaaacaattttttggttattctttcttttgggaacaaggactg…
GI:110225687	GeneID:4178124	atgctattttatttattttctagtttagccctagtttcagcaattattgttattcgtacaaaaaacccagtttattctgttctttttttaattttagtttttgcaaatgtaacagctcttttaatattggaaggcttagattttttagccatggtttttattgtagtctatgtgggagcaatagcagttctctttttatttgttgtaatgatgctaaatattaatttggcagaaatgagtgaaaatatggtacgctatttgccagtgggaggacttattcttattttatctctttttcaaattttactaattgtagaaagtgaacttattccaccgctttttccttttaaaatttttcaaaccgatttgcttctttcttggttttctaatcttcaagaa…
GI:110225688	GeneID:4178125	atgatttctgcacatttttctggtttatttgtacatgatttagttgcttttataccagatctttttttattagttgccattttaattttattagtggtaggttccagcatttctttaaaaagtgttcatgaaaaaacagtttgggcaagtactatactttggttatctttttggactttaattcttacattagttttaatgaaggaaaccccctttagtcatgctatattattcaatcatgcattacttttggatccacttagtttcgttttaaaagtttctattttgggtacatgtttacttcttttatctctcgctgtaaataagccggaaagtcattcttttgaatttcctttattatttcttttatccgcatgggggatgggattaatggcagaa…
GI:110225689	GeneID:4178126	atggtttatttattatttgcatttttatctgtagtattaatttctaaaaaaattattattttaaacgaagaagttttagttgctttaagttttttaacatttcttttatttgctcgacaaaaagcgggtcctttatttttcgaatatttccgttctaaaaatgaatcacttttagaatctttacaaacatttactttatatcaacgtgatttagcagagcttgcaaaaaaaaaatgtgaagaagaaaaagaaattgtaaatattatttcaaatttaaataattcaataaactttcttcaaaaatcaaatcttctacaaaaaaaaataaacaatgcacgtaaagaagaattttcttctatccttcaatctataagttcttcttctcgtgaatggaaaaat…
GI:110225690	GeneID:4178130	atgaaaaacaaagcgcaaaaccgatggaaaacacatcttttagaacttaaatttcgtactttttattcaggattctcttttattttagcttttttattcgcttggaaagaatcagatttatttctgtttcttttaacaacaatatccgcgccctcttattttgaacctacatttttgtttacccatatgtctgaagctttttcagcacatttacatacttcttttttatgggcttggattctttctgtacccatttttatttatcaagggtgggcgtttcttataccaagtttttattttaaagaacgtgtaatttttaataaaatttttctttttctttttttaggtgtagaatttgcgtatattctaactttttactttttacttccttggctctgg…
GI:110225691	GeneID:4178133	atgaagacatccaaaaatcgaacaaaagatcgttttaattcttctcttttttttcaatggcaaattttagatagttggttagggaaaaaaaaacttcaagcacgttttattcatccagtaaaaggtggtttccgcgttgctcttcaaggtaatattgcgtttcttccccgcagtaaaagaaaaaaaaaaacaggaaaaggcaaaggaacaataggacaaaaaagctacagctacatagcaagacatggctttttagaatggtttcgtgtattaaaatttgatgaaaataaacaaaattttgttcttggcttaaaatag
GI:110225692	GeneID:4178134	atgaatttagctctctctttaactttctctatgactctttttcttataggtgtttggggtatgtttttaaatagaaagaatttgttaattatgctaatgtgcattgaacttatgttattaggagttaatttaaatcttttatttttttctcttgctttagatgatttaatgggacaaatatttgcgttgttggtacttacagtggctgctgcagaatctgctataggccttgccattttagtagtatattatcgtgttcgtggaactattgcagtagaatttattaaccttatgaaaggttaa
GI:110225693	GeneID:4178135	atgattattctaaaaattgtagctcttgtcgttcctcttcttttagctgtagcttttttaaccttagcagaacgaaaagttatggcatctatgcaacgaagaaaaggaccgaatgtcgtgggtatttttggtattttacaaccaattgcagatggtcttaaattagtacaaaaggaacctcttttacctagtagcgcgaatcgagttttattttttttagcccctgttactacttttcttttgagtcttatatcatgggcagtaattccttttgattatggatgtcttctttctgatcttaatgtaggaattttatatatttttgcgatttcttctttgggagtgtacggtattcttatagcaggttggtcaagtaactcaaaatatgcttttttagga…
GI:110225694	GeneID:4178148	atgacatttacattaactagttatgcaagtagttcaaaaccaataccaattttgcttcaaaaagtgtttggattaggaaaaaaaaattctatccagatttgtcgtagtatgggacttcatgaacgaatgtctccaaaaatgtcttctaaatttattttagatagtttacaagaacgtttagaaacttctttaggtaattctctgggagcacccttaatcaatagaattcatttaaataaagaacggttaatcaaaataagctcttatagaggttttagacatcatcgtggacttcctgcaagaggacaacgtacacgtacaaatgcgcgtacttgtagaaaaaaaaagtaa
GI:110225695	GeneID:4178149	atgtatttacccgaattaaaagaaaaaactattttaataccaccaactagttcttttagttatgaaaaaattccttataatggacttttcaacattagttttaaaacttccttgggtgcttctatttatttttttgcaccagattcttttcttttttgctctgaaaaaaaatttgcattagtacacgaaaaaaaaaaattacaaaatagtattagtaaaatccagactcatttaaaaggagtagaagaaggtatttgcatttgtttagaattagtaagtaaaacttactatgtggaagtaactagcacagtgcttggaatgaggaagagaaacacagtggatagggaagatgaaaaatgtggtaaaaaaattaatctttatcttggaaaaagtcaccct…
GI:110225696	GeneID:4178151	atgggaaatttagtttcttcaatagctacatcctctttaaaaagacgtaattcaattttacgagagcctttatttagtgttgttaatgatcatttaatagaatatccaacaccaacaaatattagttatttttgggggtttggttctttagctggaatttgtttagttattcaaattgcaacaggagtgttcttagcaatgcattatactcctcatgtagatttagcatttttgagtgtagaacatattatgcgtgatgtgtctggtggatggttacttcgctatatgcatgcaaacggagctagtatgttttttattgtagtttattttcacctttttcgagcactttattatggaagttatggaagtccacgtgaattaacttggtctcttggtgta…
GI:110225697	GeneID:4178082	atgaaaggatctacaacttggcgtcttttgcgttatactacaattgcattattaatacttagtttttttctaacagttgaaaaattagtgtctttatatttctcaatagtttcacttcatagttatttaggaattcatgaaattttggaagattatatacatcatgaattcactagaaaatgttgtatagtaggaattcagttaatttgtttaaaaatagttcttctatcttttaatatttaa
GI:110225698	GeneID:4178084	atgactcgttcaatttggaaaggtccttttgtcgatgtgagcttaattgaaaactcaactaaaaaattttgttggtcgcgtcgttctacaattttaccagattttttaggaaaaacttttcaagtaaccacagggcaacgttttgtaaaagtgcatgttaatgaagaaatgataggtcataaatttggtgaatttgcaagtacacggaaatttgctaaaaaagaactaaaaaaaaagaaaaaataa
GI:110225699	GeneID:4178091	atggatgctcctcgaccttgggctatgggatttcaagatcctgcgacccctattatgcaaggaatcatcgatctacatcatgatattttcttttttttaaccgcagtaacattttttgttatctggatgttagcacgtattctttttcattttaacgagaaaaaaaatccaattccaaattattatctagttcatggttctacattagaaattgtatggactctaattccaagttttattttaatgttaattgctttaccttcatttgcattactttattctacagatgaaatcgtagatcctgcagtaacaattaaagtaataggtcatcaatggtattggagttatgaatactcagattatttatctgatgagcaagattctaatattttgtttgat…
GI:110225700	GeneID:4178092	atgccgcgatttttttgcataagtgatccacatttttccctaaattcttctttatttctttccgtggtcactgcaatttctgcattatcagatcctttagatatttggatagaaaaatcgttcggaaatgaaaaatttttttattcacgttttatggatcaatgtattgtagcatgtttttcagacgctgattttttaaattcaaaatttgaaaaaatatcacaaaaatcttgttggaaattttctaaatgtttttccactgttccttttttgggtggcacgctaattcactcttcaacaaggaaacccattgaatctaatgagctaaaaagtattaataatattaacagttcttggaaatggaaaatttcatggaatgttcttataaggttttgtcaa…
GI:110225701	GeneID:4178095	atgaaacgctcagagggacccattgcttcagcaaattcttactttgcgcgacgatggcttttttcaacaaaccataaggatatcggaacattatatttaattttcgcagctttctccggtattctaggaacttgtttttcggttttaattcgtatggaattagcagcgccgggaaatcaaatatttgaaggaaatcatcaactttataatgtgtttattactgctcatgcattccttatgattttctttatggtgatgcctgcattaattggaggatttggtaattggtttcttcctttaatgatcgcagcaccagatatggcttttccaagactaaataatattagtttttggctattaccaccgtctcttttacttcttttaagctctgctttagtt…
GI:110225702	GeneID:4178096	atgatatataataatttttatttttgggttggtttaatggatggtgatggaagtattcaggtaaatcattggcgaaaaaagtgtcttcaatttcgtttcgtaataaaacttaaagatacttttttgaatcatcaaatgttaactcaattctgccaatgccttatgggtggccgtattacaaattcttcaaaaggatttattgtatgggtagtaaatgataaaaaaactattttacggcttgcaaatttattagataaatttcctcctcttacaaagcggctccagtgtcaactagaatttttaaaagaaaatcttcaaagaaataatatagattggtacttgatgaatagaaattcaaaatataataaaacagaccttgataaaacagatcctgaatta…
GI:110225703	GeneID:4178112	atgagtttatctgcagcaaaacatccttatcatttagtagatcctagtccatggccattagtggcctctttaggtgcctttactacaacagttggtggagttatgtatatgcatgcatattctggtggaggcttaatgttaagcacagggtttctccttattctttatacaatgtttgtctggtggcgtgatgtttatcgtgaatctacattagaaggatatcatacaagtttggttcaatggggtcttcgttatggaatgattttatttattgtatcagaaattatgtttttcttagcgtttttctgggctttctttcattctagcttggctcctaccattgaaataggtgctgtgtggcctcctaaaggtttacctgtattaagcgcttgggaagtt…
GI:110225704	GeneID:4178117	atgaaacgtatttcctcttttttgttaaaacacgtaaaagcatcaaaattaaaaaataaagaacttatttttttccaaaattcaataaagaagagaagaaaaaatcaacttaaaagacctctatctagttttggaaaacgtcttcaaacaaagaaagctctagaagctatctatggaaaactttctatccctcaatggaaaaatattatctctaaaaaaaataaacctaaagttacatcttttttcttaaatttagaacgtagattagatagagtaatttgtcaagcacgttttgcttcttcttctaatatggcacgccaatggattcttcatgaaaaaatatttgttaataatcaattagtgacatatcctggaactattttaaaaaatggagatatt…
GI:110225705	GeneID:4178119	atgggtcaaaaaagtaatcctcaggctcttcgaactgcagctccttatcaacagcatgaatcttgttggtatcatgataaatattatagtcatttactgagtcaagattttatgattcgttcatatatagaaaaaagattgaaaggctgttttccttccgcttccgctaaaatatttctttcttcttctccgaaagagctaaaacttcgtatctttagtcatgggcatttattcctgaaacgtcttaaaaaaaaaagttatgatattagtaaaattttaaaaaaaagtagcaatactacatcattttctattcaatgttaccaaattaaaaatgaatataaaagtgcattatttcttgctaatcttttaactcaagcaattaaacgaaagaaaatgatg…
GI:110225706	GeneID:4178120	atgaaaaaaattatagtaagaccactgtctcctcatgtaagtgtatatcaacctcagtggaattcaatgttttctttgttccatcgaatttccggttctgtcttggttattagtttatttactttttttttattttccattatttattcatttcacgccacaagaagttatgagttattttccttttttttaacattagaagacagtaaacttttctcttttgtagaattaaccattctttttgcactgagttatcacattattaatggtattcatcatataatgatagaaaatgataaatattcagaaatacatcttaaatggccgaaaactactgggttaattcttctttttgtagtagttttactttttttttatatttctttttatgtctaa
GI:110225707	GeneID:4178097	atggaagtaaattatatgaacaaggatttattttggcgaaaaagggcaacccccatgactagcgaaagcttcttaagaatgcgacaagcttgcaatatagtatattctatagtaaaaaaaggaggttccgttctttttgtaagttctggttctgcaccttcaaaaaaaatagaagaaatatcaaagcgttgtaatcaaagttttgtaactgaacgttggataggaggtattttaacaaattcagctcaaatcagtaaaaatattattcgattaaaaagtacaaaaaaagaagatttgaacttttttaaatcagattttaaatcagatttaaaatatagagggctccgggatccttgtccttctcttattattctttttggggtcgaagaaaaaccttta…
GI:110225708	GeneID:4178098	atggctgcttctattggacaaattataaaaaaaaaagctcgtaagttaaagagaaaaaaaagaaaagcacctgcattggactttgctcctcaaaaacgtggagtttgccttcgtgtatatacacggactccaaagaaaccaaattctgcattaagaaaagttgcaaaagttcgtttatcaaataaaaaagaagttattgcatatattccaggagagggtcataatttgcaacaacattctgcggttttggttagaggtggtcgagttaaagatcttcctggtgttaaatatcatcttattagaggttgtttagattttcgagcattacaaggacgaacaaaatctcgatcaaaatatggaactaaattgaaaaaaaaataa
GI:110225709	GeneID:4178099	atgtttttgcacggaaaaaaatcacgaggatatcgttttttacaagaagctctgattcttctatttctttttggttatgttagaagctcttctggaccagctacaaaaaaaatagaaagtaaattacttcatgtagctttacgaaatgtacaacctattcttgaagttcgaaaagtgcgtgtcgctggaaaaacttttttagtacctagttatgtttctaaaaaacgaagtttcagattagctattcagtggattttggaagcagccaaattatctttgaaaaatcaaaaaaaaagaatattaaaaagtaaatttcaacattctattgctattgaaattgcattagccctacaaaaaaaagggggacctcgaaaaaaacgagaaaagcttcatcaatta…
GI:110225710	GeneID:4178100	atgaaaacaaaatatagaaaatatcaaaaagctttaaaaagaaaatcaaaaggtttctcaggtgttacaacaaaaagtgaatgttcttttggatcttttggtcttaaaagtttagaagctgttcgtcttcctgctcaagcgttagaggctggtcgacgtgcaatgactcgttttttaaaacgacaaggtcgaatttgggtacgcccttgccccgaccttcctgttactactaaacctttagtacgtatgggaaaaggaaaaggatccgttgatttttgggtggcacgaataaaagtaggagatttaatatacgaaattgagggagtcacaaaaactaaagcagaagaagcttttgctttagcttctagaaaacttccaatgtcatgttcttatatatac…
GI:110225711	GeneID:4178101	atgtatggtactattattgctttaccgttaataggttctttttgcgcgggagctctcggtcgttggttaggttttcgtggtgctgcttttattactacattatttgttacaatttgtacaatatttagttggatcgctttttatgaagttgcattatctggaagtttttgttatattcctgtgggcgcttggattttatctgaaatgtttgatgtatcttggttatttctttttgaccctttaactgttgttatgttaattgtagttacctctgttagtacattagttcatctttactctatttcttatatgtggtcggaccctcatttacctcgatttatgtcgtatctttctatctttactttttttatgttaatattagtaactgctggaaattta…
GI:110225712	GeneID:4178105	atgaactcaaaattacttttatttgtatggctttttcccatactaggtgcaatatttttaagttttattccggaatcaaaaattcgttggattagattaggagctttttggttttcttgtattacatggttagtatctctatttctttgggtaggttttcaaaatttgacagcggattttcaatttctgcagaaaattgatatttttccttttactttttttgtaggtgttgacggtatttctttgttttttattcttttaacaacatttttgattcctgtttgtttattagtgagctggtcaaatattcatcattatcgtaaagcttattttatagctttcttggcgatggaaagcttattaatttcagtattttgtttattggaccttcttttattt…
GI:110225713	GeneID:4178106	atgcctggcaaaaaaacacagcgatttacaagcattcagcttcaacttttttcatttgatgcaaaaagtttggaaaaagcatgtgcttgcataaaaaattctactgattccgctaaaatatttcttcctagaaaacgtactctttacacagtattacgttctcctcatatagataagaaatctcgtgaacaatttgtatggacacgtaaaaaaagatccatttttttaacaggtacaccgaacattctgttagaaaatttaaaaaatggaagctttgcgcctcaagttcaaattcttataaaaattaaacattatgtaaatatttacggagatgaaattaataaaagataa
GI:110225714	GeneID:4178107	atgaaattaataaaagataaagaaaaaagaattagttttcaagaatacgagttaagaaaaatttcctataaagcactttttcgggaaaaaatatcatcagaaaaaaaaaaagaaatcttaaaattattaactaaattgccacgtcgtagttccattactcaaataaaaaatagatgtattcttacaggtcgagcacatggtatactgaaacgttttaaaatatctcgtattaaatttcgtgaactagctgcctgtggacttattccaggtgtaacaaaagcgagttggtaa
GI:110225715	GeneID:4178109	atgaattcttttttaattaatggggcagtagaacatattgtagcgatggtacctaaatggatagaatgtgtggaatatcaaaaaggtgaatggtctataacagtatcgaatgaaaccgtgatagattctttttttcactttttaagagatactgaatttgctgaatgtgaaatgttaatagatattgctggtgtagattatccttctcgtttaaaaagatttgaaattgtttatcaattattgagtattcattatggacaacgtattagagtaaaagtaaaagtagatgaattatctccagtgccttctgttacaaatatttatccttccgcagggtattttgaacgtgaagtttgggacatgtacggagtatttttttctcatcatccagatttacga…
GI:110225716	GeneID:4178110	atgagtaaaaaggcattaaaagaaaaaaaacaatacgctaatgcagcctgcagcgagaggagcaggagctccaataggcagccatatgttttaatattagcaaaaactgaagtgaaaaatgcggataaaataaaaaatgaatttcctaatataaaaattcaaaattttattaaagataacttttttctacgacagggtcccactctttttttaggtctttcatctctggaagaggtgacaaattttattaaatatttaaaacataattccatgatgggattagctcttttaaaaaattctacagatgcttatctcttagaagacgtggaagaacttgaaaaaaaaaaattattaggaaaaagagatattatgatttatttttttgctctttctgttagg…
GI:110225717	GeneID:4178111	atgaaaacaacaggaaatcgtagcaacaaaacagcagttgcattaccaataggaatacttcatgttcaaacaacattaaataatactataatgacgcttacagatagaaaaggaaatacgatttttggattttcttcgggtatgctcggatttggaggttctcgtaaaaaaactcggtttgcttctcgttctgtagctcaacatatggtacttcgttgtaaacaattacgtattcaaagattaattttagctattaaaggtcgtatgaatttaaattttttaacttctttaataaaaaaaggacgaaaaatttctattgtgcaaattatagataaaactccaaaagtgcataatggttgtcgtcctccaaaaatgcctagaaaataa

## Sheet: Chaetosphaeridium globosum
GI:22550367	GeneID:860629	atgaaaaaaataacacacataaatcaagtaccgccagataaaggtcattatattgcaggtttcgttgatggagaaggcagcttctatatcagtgctcgaaaacgtactgattatctttcgggatggagctttgaacttcatttcaacatcagtaatcgagaccttgctataatgcaaatttgtaaaaaatttttaggatgtggtctcattcgccaaacacgaccaggcttttatacactggaagtggaaaatcgaaaaacactcagcacttatattataccctttttcaaaaaatttggttttctttcaaataagaaaaaaaccgaatttagaatctttcaacacgctttgattctgcttgaacaaggaataaacacaccaaaaaacttggagcaattg…
GI:22550368	GeneID:860630	atgaaaaaagatcctattacaaacgaaatatatgattatttaatgaatcaacctaaattaacaaagagtcctaaatcggtttattatcgtaaccgaatatctataactttattgtattacactgggttaaaggtaaatgagctttgtgaaatcacatggaaagatttaaaaactgccctcgagtcaggaatcttaactattaatcaaccgaaaacagaaacatataaaacaattagattatcgcctgatgcgattaaagcattagcaaacttagaaaaagaattacattatatatttcgtaaccaagatgattga
GI:22550369	GeneID:860631	atgaaagataaattacgtaattacccttatgatttagaaagttcgaaagcaataaacgataatatgtcagcagatgtttttatggaaagcgtttatacttttgtagataattttgaactttttaaagaatttacacacaatacacaatatcttcgttattttttacaattttcaacaataggttctaattctacaactacattctatttaccagaagtagataccttaatcttacgtagtcctcatcgcaaactattttccgtgttaaagcacgaaaataaagcaggtagagaatcacaaatactaaactatctggtatcgcttgaaaaaaatgtaaaagaaggtcagttaggctataacaatacattttttaaggttacctttatcggacctgataaa…
GI:22550370	GeneID:860632	atgagtaaaggctgtacagcctataagctgtttgttctgctcgaatcattacaacaaggggaaagtgttgaaataacaagaggaattaatcataatcatatgacagaagtggcggtccttcttccattgcctttatttttttttaaacatccaatacattctttagaagattcaagacagctggactttgaaaaaaaacttcactgggaagtttactaccgaaactcattactctacatttgtgatgtagtttccaatgatccaaattcttgtactgaagtcctacaaaatccaaatacaatgtag
GI:22550371	GeneID:860633	atgaaaaaaaaacgtacacaaccacgacaaccaatcaattttgaaatctatcaattcttaatgaaacaaaaacgagctaaacattctagtctctatgtttttcatagaaaccgaatcgttataactattttattttgtacaggcttaagggtaaatgaacttcgaactattacatggaaaatgttaaagcaaagtttgaaaactcaatatttagaggtttatcaatctaaaaccgactgctatcgaaaagtgattttatcgcctaaagctatatcactgctttgttcactacaaaaagaatatacaaagtttttccaagataggcaaaaatggtgtctgggatatactagtaaaggttctatggtggatgaacatatatggttaaaatgtattaataat…
GI:22550363	GeneID:860624	atgaaaataaatcgacctctttcacctcatcttacagtttataaaccacaactgacatcaactctttcaatttttcatcgaatttcaggagcttttttagctttttttgttcttagttttgcactaagtatgccaatatgtcaaataaatttgagtttttattcattttacaaaatatggttttatttatgccacgataaattatgggtgtttttaactgtacttaatttagctttttttagtgtatgttatcacatgagtaacggtatacgacatttactttgggattacggtctttttttagatttatctaaagtatatttttctggagtttttatgttaatcgttgctgttagtttagtaatattaaatttgattcgaattatttaa
GI:22550364	GeneID:860625	atgagccattggttatatcaacgagctacggcagctatcctatttccaacacttctttttgcagatgtttctatacttatagtactaaatttggtgcttttttggcatatgcaaataggcattcaagagattttatctgattacattcataatgaagtaactcgagaatgtattttagtgttgcttcgtatattaatccttgtaattatgaaatatgtgtttgtattatatgtattataa
GI:22550343	GeneID:860604	atggagttagtcaattttttaactgtatctatgattctgtttttattaggcatttggggaatttttttaaatcgaaaaaatatccttattatgttaatgtcaattgaactgatgttgctagcggttaatttaaattttttagttttttcagtttatttagatgatatgatgggtcaattatttgctttgtttgtacttactgtagccgctgcggaatcggcaataggtttggctattttagtaattacttttcgcattcgtggcactattgcgatagaatttattaattcaatgaaagggtaa
GI:22550365	GeneID:860626	atgaaattaacaatacatttaattttatatgaatttagaattcgtattttatggatgtttttttgctttattataactttgataactagctatatttattctgaagaatttatttatttattaagtaaacctttgttaaatctaataattaacaatcatgagtattttatctgtactcatataacagaagcgtttagtgcctatatttttacctctttgttttgtacgttgtgtttttgtgttccgtatttttattatcaattttggtgtttttttattccatcatgttataaaagtcaacgctctttttataatcatattacatttttgagtactctgtgttttttatgtatattctatttaacgtatatttatttaattccaaacttatggtatttt…
GI:22550361	GeneID:860622	atgaaatttaaaataagtcgacaaataggagaaaatatttggcagacaaaaaaactaactactcgacaaaaacggattttattaaaaattagacgtccttcagcaaaatcaaatttttttcaaagatttcaaacatttcgtaaattacgtatattctacggtactaaaccgaaacaaagtttattaaatatggagaaaagacttgatgttattttagttcgtatgaatttttgctctaatttatcaactgcaaggcaatggattaaccatggctttattaaagtcaatttttcaaaagtgactataccaagtatgctattaacaaatggtgatattgtttctgtttgtaaaaattttataccttttgtaaaaaaaaacatgcagaaaatacgtgtgttt…
GI:22550354	GeneID:860615	atggcaacacaaaacggcatcgcctatattcaatccactttaaataatacaatcattacaataacagatagcaaaggacatataaaagtatggtgttcctctggctgtgttggcttcaaaggaagcaaacgtagcacaaattatgcggctcaagccacagccgaaaaagctgcagctagtgcaaaaaaacatggtatcaaatttgttaaagttcgaatcaaaggactagggtatggtaaagattcatcccttcgtggtttacaaatagcaggtcttaaaattactcatctttgggatgttacaccaataccacacaatggttgtcgtcctcctaaaaaacgtcgcgtttaa
GI:22550356	GeneID:860617	atgcgtactttttcaacttatgccttaagtgcattaactaataataaaaaacaactaaggtttgctttaattcaattatacggtataggtcgagcaaaagcctcttttatttgttcgcttttaggagtatctccttttattaaagtaaatcaacttacacgatttcaaaccgatgaactaaacaaaattatcagttcaaattttttaattgaacttgaattaaaacgaattgttcaaacagatatacgaagactagttactattggatgctatcgcggacttcgacatatcgcaggtctacctttaagaggacagcgcacgcataccaacgcaaaaacagctcgtcgattacagttaaaattacgataa
GI:22550351	GeneID:860612	atgaaaaaattatgtttttgttttttagaaattcatggagtagggtatagggctagtattcttgacgaacaactttgtttaaaacttggctttagttcggaaatcaaaatgcctataccttcagatattaaaattttttgcttaaaacctaccttaatttgttgtgtaggtacttccaaaatcaatgtaacacaatttgcggcccaaatacgaaaacttaaaccaccagaagtttataaaggtaagggtatacgttataaaatagaaacacttataaaaaaacaaggtaaaaaacgataa
GI:22550357	GeneID:860618	atgaaaatagaacgagacaaaaagcgtagatcgcaagtacttaaatatgaattaaagcgtaaaatatataaggctatttggaaagatcaaaatgttccatctaatgtacgatatgctttttttgaaaaattaaataaattacctcgaaatagttcatcagtacgagtacgaaatcgttgcattttcactggtcgagcacgatcagtttatagcacatatcgtatgtcacgtattgtttttcgtaatttggcatcaaaaggtttattaataggtataaaaaaatacagttggtaa
GI:22550350	GeneID:860611	atggaaatgagactttattatcattatttaaaaagtttaagacaggatttattacttaaatttaattatcagaattgttatgacgttactcaattacaacgtattcatgttacatcacttgatgccgctgaattattaagcggtttgcgtactagtacattaagaggttggcgtgcttataattttttagaaaaaatagtaactattctaccaaaacagcctgtaaaaattactgagaattgtatttatataaccatgtctcatgagcgagatgcttcttattatgctggaacttttacttgtgtcatagttacttctgcaaaatctcaacaggaaacacaagttttttggagtggtattcaaactaaaatgaatagacataaaatatga
GI:22550348	GeneID:860609	atgatacgtacaaaatatcgtaaatatcaaaaagggaaatgtcgtcaaaacatttataactgtagtttacactttggacgttatgcaatccaaagttgtgaaacgggtatcgttcgtgcacaaactatagaagcaactcgtcgggttcttagtcgaaaatttcgtttaagtggttcccgtgcacaaatttggataagaatttgtgccaatgtacccataactcgtaaaccaacagaagtacgtatgggtaaaggtaaaggaaatcccgcgggatgggttgcacgtgtatcaaaaggacaaattctttttgaaatggatggcgttactttgtcgaatgctcaatcagcggctcgatacgcttcgcataaacttaatgtagctacaaaatttgttcaatgg…
GI:22550360	GeneID:860621	atggcgcaaaaagtaaatcctatttctcttcgattagatgtgaaccgttcttctgattctctttggtttagtgattattattatacaaaattattatacgaagatcttaatttgcgagaatatttcaattcaattcataaaatggttacacgatgtattattcatcgttcatttggtttatatacttgtattcatttattttgtttaccacgtaaacgacgtaagcataaagtctcacgtctcctaaacagtgttacgaaggagcaagcaactgtttctatgcgtgctgcaacaagtacccctcagtccaaatctgatgactctcttcgcatcaacgtgaagatgggtagcttgctacagggcactaacggaagggagttggagcctgtgttacatttc…
GI:22550358	GeneID:860619	atggcacgatctttatggaaaggcccttttgtggatgctcatttattaaaaaaacctgttcacgctcgaccaatgggagaggacactcgattaaaaagagaaggttcaacagaacaagcttttgttacaaagagtagctcgctacaaaaaatttggtctcgacgttcttgtatattgccacagtttgttggcaatatcgtttcggtttataatggaaaaaacttcgtgaatttaaaaatcacagatgaaatggttggacataaatacggagaatttgcttccacacgaaaaatagcaaaagtatcgaaaggtacaaaacacaaaaaaacatggcgcaaaaagtaa
GI:22550349	GeneID:860610	atgaaaaacttgattttcaattggaaaaaaaaaacagcaggtcgtaattcttcaggttctattacagcttttcatagaggtggctctcccttaagacgaaattttagaaaaattgatatgaaaagattaagtgatacaaactcaggcggtatcattgaaactattgaatacgatcctaatcgttctgcaaatattgcacgtattcgatgggtaacttgttacactcccaaggaggagacaagttaccgtttcagttatattatagcttttgaaggtgcaaaaaaaggatataaaataaacaataacaatacaacaataggttcttggaaacctttacaagatatacctattggtacccgtatttacaatattgaaacaaattttggcgaaggtgctaaa…
GI:22550353	GeneID:860614	atgcgtgctaaaattttcatttgcataaaatctgtgcaaaaactactttctaagcgaagtataggattaccaaaaaagtatactctatatacacttataagaagtcctcatatagataaaaaatcgcgagaacaatttgcaatgaaaatacatcgaacattacttgtgtttgaaagcgatattactactttgagagaccattttgaatctctgaaatattatgcattacttggtgttcaaatacgaatcacttttgtatacaaaataagattataa
GI:22550346	GeneID:860607	atgactaaaacaaaacaaataaaaaattttactttaaactttggacctcaacatcctgcagcacatggcgttttacgtttagtgttggaaatgaatggagaagttgttgaacgtgcagagccacatattggacttctacatagaggtactgaaaaattaattgaatataaaacttatttacaagctttaccttattttgatcgtttagattatgtatctatgatggctcaagaacatgcatattcattagctgttgaaaaattgttaaattgtgaagttcctttacgagcacaatatattcgcgtaatgttttgtgaaattacacgtattcttaatcatttattagcattaactactcatgcaatggatgtcggtgcattaactccttttttatgggct…
GI:22550331	GeneID:860592	atgaacgcagcagaattatcgagcttattagaatcacgtattactaattattatacaaaattccaggttgatgaagttggtcgagtagtctctgttggagatggaattgcacgtgtttatggtttaaataaaattcaagcaggtgaaatggttgaatttgctagtggagttaaaggtatggcacttaacttagaaaatgaaaatgttggtattgttgtttttggtaatgacactgctataaaagaaggagatattgttaaacgtacaggttctattgttgacgtacctgttggtaaagaacttttaggtcgtgttgttgatgctttaggagttcctattgatggaaaaggaccattaggtcactcttcacgtattcgtgttgaagtaaaagctcctggt…
GI:22550338	GeneID:860599	atgaatactcaaaaacacggttatcatttagtagatccaagtccatggcctttttttggctctttatcagcattagctaccgtattaggtgctacactatatatgcacagtttcgtcggaggagcggaactattatcattaggtcttgtaagtgttatgtatacaatgtttgtttggtggcgtgatgttgtacgcgaatcaacatatcaaggacatcatacatctgtggtacaaataggacttcgttatggtatgattttatttattgtgtctgaaattatgttttttgtagcatttttttgggctttttttcattcgtcattagcacctactgttgaaataggagctgtttggcctcctaaaggaatttctgtattagatccttgggctatccctttc…
GI:22550337	GeneID:860598	atgataaaactatataatatactgcgatgtgatgctgcagaaccttggcaagtaagcttccaagatccagcaactcctatgatgcaaggcattatagacctacatcatgacatttttttctttttagttattattttattttttgtagtatggatgctagcacgtattttatggcattttcattggaaaaaaaatccatttcctgaacgaattgttcatggtactacaattgaaatagtttggacagtgtttccaagtatcattttaatgtttattgctataccttcttttgcattactttattctatggatgaagtggtagatccagctattacaataaaagcaattggtcaccaatggtattggagttatgagtattcagattacaatacatcagat…
GI:22550373	GeneID:860665	atgtgcaaacgatctttccatactaataatatacgagctatcaaaagaattggcgctcataatttagatgttatctctgtcataatcggatcacttttaggtaatgcttctgtttctcgaatatcgggtgaaggtgtaagaattttgtttagatgctcacataaagattacatgttttggctatacgaattcttctattctaaaggttacacaagctctgcgggcctacgagaatatacacgaaaaataaagcatacacaaaaagtatataaaggttatgaatttaatacatttacttttagaagtttgaattggatttatgaattattttataaaaaaggtatcaaagtgatttctattcgattaacagattatataactccattagcattagcggtg…
GI:22550345	GeneID:860606	atgactatcttattttgcttattttcaagtattgcgctcgtttccgcaggtatggttataagtgctaagaatccagttcattctattttgtttttaattttagttttttgtaatgcatcagcattacttgttttgttgggacttgatttttttgctatgatttttttagttgtttatgtaggagctattgcagtactttttttatttgtagttatgatgttaaacattaatattgcagaaattcatgaaaatgtagtacgttatttacctattggaggtattatagcacttatttttttactagaaatgttcttagttgtagaaggattgcctacttcaactattattcaagcacctgcttacacaatttttgctgaaaaaattgaaagtttaaccaat…
GI:22550332	GeneID:860593	atgttttttagtccactagaacaatttgcaataattccgttaattcctatatctatttcatcaaatatttttttatcatttactaattcttctctttttatgttattaacaataagtttagtgttgttactattccatttagttactttaaatggtggatatttaatacctaacgcttggcaatctcttgtagaaatgatctatgaatttgttttgaatctagtaaatgaacaaataagtggacctgctaataagacacatcgctttttcccgttagtttttgttacatttacttttttattattctgtaatttaataggtatgattccttacagttttacagtaactagtcattttgtagttactcttggattatctctttctttatttataggtgta…
GI:22550355	GeneID:860616	atgcctaccttaaatcaattagtactcaaaggtcgtaaaacaaaatatcgcacttcacgaactcgtgctttaggtggtgctccgcaaaaactaggagtttgcttacgtgtatcaacacgaacacctaagaagccaaattctgcgttgagaaaaatagcaaaagtacgtttaacaaatcgtaatgaaattatagcttatattccaggagaaggtcacaatttatcagaacattctattgtactcataagaggtggtcgtgttcctgatttaccaggcgtaaagtatcattgtattcgtggtgttaaagatttgcaagcagttgttggacgacgaagaggcagatcaaagtatggtacaaaatctcatacaaaacgttaa
GI:22550362	GeneID:860623	atgacacactccattttatcattgattcatgaattgaatccaaatcaaaaagcattaattcataaatttgtgaatatcttaatgactcaaggtaaaaaaacaaaatctcgtcaaattttatttcaaacaattgaagtattacgagaaagtcttcccccttcggacgaaaaagataaacacaaaccgactcaaatcacaattgattatttgtttcaagctatatctaatgttcaacctttattggaagtaaaaaaaatacgaatagctggttctacacaatggatacctagtactatttcggtaaatcgtcaacaaacattagcaattcgatggattctagaagctgcaaagaaacgaccctctgttcgagtatcatttcccgaccgatcaaaaggtaca…
GI:22550340	GeneID:860601	atgtttgatcaagactttgtagcaatattgcctgaaatttttcttattaatgcaagtattattcttttaatgtatggtgttttttgtagaagtcgttttattatacgaaacattgcttggttaggattacttagtattattgtaacacttttgttacatgttaataatgtctgtactacagcaaatcttttttacaataatttaattttagataattttactttttattgtaaaatgtttttattacttagtacagcaagtgtaattcttatgtgtttagattattttaaacaagaaaatgtttatgcttttgaatcaattatattaattttattttcaacttgcagtatgttattaatgatatccgcttatgatttaatcacaatgtatttagcaatt…
GI:22550342	GeneID:860603	atggttttaagtttaagttatcttattttgttacccttattaggtagcgtattattacttgtattaccagactctaatattcgcttaattaaaagagttggtttgagcatttctttaatcacttttgtttattcacttttgttctggatatgttttgataattcttgtactaaatttcaatttgtagaacaaataccttggctatctttttctaatatcaatttttattatggtattgatggtatatctttattgtttttaatactaacaacatttttagtaccaagttgtctattagttggttggtcaagtatttcaaagtatcaacgagaatactttgtagcttttttagtattagaagcatttatgcttgctgttttttgcatgctagatgtatta…
GI:22550344	GeneID:860605	atgtatttacttatagtattattgcctttgctaggctgcagcattgcaggattttttgggcgttttataggctcacgcggatctgcaattataactacaacatgtgttttattctccgcaattttcagtattgtagcattttatgaagtggcattgagtggcagtacttgtactattcgagtagctccatggtttttttctcaaatgtttgatgcttcttggggatttctttttgatactttaacttgtgtaatgttaattgtagtgacagttgtgagtactttagtgcatatttattcgatatcttatatgtctcacgatccacatctttcacgttttatgtgctatttgtgtgtgtttactttttttatgttaatgcttataacaggtgataacttt…
GI:22550374	GeneID:860666	atgagattacgtaaatatttttttgaaaagaaatatcaacaattgttgataaataacccatatgtatttgtctttcattgtaaaaacaaattgaaagttcgaaatattaaaaatcgattgctagaccataaaatcaagatgttgtttaaacagtcttcatgtatattttatggtaataatgcttctattatgaaagaagttaaggctccaaaggagttagttttattacatgcacaatatgattttactaaagtaaatcacgtggatgtagaaagaacaacagaggtaaataaaaatgttttatatcaaaacattttgtattttttacagtcaaaatattatagtttatcaggtttatccgcattgacaaaaaacaaatga
GI:22550347	GeneID:860608	atgaatctaatgcacaattttgttcaaaatttaatagctactttacctttatggataaaaaaagcacaaatctcaaaaaatgagagtatattatatattgattctgattatatagttccattattatattttttaaaacatcatacaaacgcacgttttcaaatttgtgtagatataaccgctgtggattatccttctcgcaaacaaagatttgaaattgtttataatttattaagtgttcaatataactcacgtattcgtattcacactagtgttgatgaaattacaccagtaaactcagttactgctatatttgcttcagctggttggtttgaacgagaagtttgggatatgtttggcgtatatttttctaatcatccagatttacgtcgtatttta…
GI:22550339	GeneID:860600	atgatttggatcagtcttgctaaaattttgggaatgatagtaccgttacttttaggtgttgcttttctagtactagccgaacgtaaagttatggcttcaatgcagcgtcgaaaaggaccggatgttgtaggtttttttggtttattacaaccaatagcagacgggcttaaacttatggtaaaagaaccaatattgccaagtagtgcgaatattttcatttttttgatggcaccggtgcttacatttacattaagtttagtggcttgggctgtaataccttttgattatggtatggttttatcagatttaaacgtaggtatattatatattttcgccatctcatcattaggagtttatggtattattacagcaggttggtcaagtaactcaaaatatgct…
GI:22550335	GeneID:860596	atgactcgacgattatcaattcttaaacaaccaattttgtctacatttacagatcatttagtagattatccaagcccaagtaatttgagttactggtggggttttggttctttagcaggtatttgtttaattattcagattttaactggtatttttttagctatgcattataccccacatgttgatcttgcttttttaagcgtagaacatattatgcgagatgttaaaggtggatggttacttcgatatatgcatgcaaatggtgctagtatgttttttattgtagtttaccttcatatatttcgaggcctttattacggaagttatgcgagtcctcgtgagtttctttggtgtattggagtagtcattttacttttaatgattataaccgcttttatc…
GI:22550372	GeneID:860664	atggataaaataactaaaaaatacggaccacataatatcgatatttattctttgatttttggatctcttttaggagattcttacgcagaaaagcgaaatggtagtactcgtatgattttacaacaagaagaatctaatgtgagttaccttatgtggtttcataattaccttgcagtacgaggatattgttcgctaaaaaaaccaaaacttgaaactcgaattggtaaaaacaacaaagtacgttttttttatcgaatacgtacatatagttttgccagttttaattggatttacgatgcgttttatgcagacaaaatcaaaaaagttccgaaggaacttgataaatatctcactcctttagcattagctgtttggattatggatgatggtacaccttgt…
GI:22550359	GeneID:860620	atgattcaatcgaatagtttagttatatcaaaacttttaaaaattaatgcccatcttggacgccccaaattgcgtacttctcatgtatcccgatattttttgtatggattgcgaagcaacactcgcgctatttttgatcttgaaaaaacacttacttgtatccgaagagcttgccattttcttgaatcaatacttgataaacaaggctgtattttattcgtatcagaaggacctaactcaccttataacgctattattaaagagactgctttaaaaacaaatcaaagttttattactactaaatggattggtggattgttaacaaattggaaacatatatcttattataatcatttatcttacgatcgtccgtcctgtcttattgtattcaatccgtgt…
GI:22550352	GeneID:860613	atgaattttgaacaaatctttagtaaatggaatcgtagtgagatgtacattgaaacatttgaaaagcaccaaagtaatgtaagtcctgtccttcggacccgtctcgttttcagtcaaggctcctctcctgctagtcgagcacctgcgtccaaaggaggcggttctatgaacactcgcgaagggtcccctagggtggaatcagcgggagaggctcgaactttgttaccttcttcgagtgtgttacgaccttgggcatatttaactaagatttggcaaagtaataaaaaaaataagatccaaggctttattgtcaattcagtaaaaggaggatattctgtagctttagccggttttatagcattcttgcccagacgtcttcgacgtcgtcaaaacattttt…
GI:22550333	GeneID:860594	atgcctcaattagatcaatttacgtatttaacacaatatttttggttgtgtttaagtttttttagtttttatgtactgttatgcagtagtggattgcctaagattagtcgaattttaaaattacgatcattgcttagtacaaattcagttactgttttaggcacaccgccatcagacagtcttgtttctaaaagtttagcatcaggagctaattatcttcaatcaagtatttctagtgcatcaaaatggtgtaatgattgtgtgcataatttaaatgaaactcagttacttgtattaaatcgtaacttcttgtcatctataggagaaattggagtatcacaagtaatgaagaaaaacacatatgaacaattggcacactcagattttgcattatcaaaa…
GI:22550366	GeneID:860627	atgcgtgaaattattattataagtatacttgtttttagtgtgttaagttcaaaacaaattctaatttataatgaagaaattattgtcgctttaagttttatagcgtttataatatttacttcaagaaattttggtaatagcataaaagaaagttttgatgcacgtagtgatcttatttctaaacagttacaacaatcacttgattctcaacaaactttattatctgagttaattcaacaacgtagtactggaatccatgcaagtattgttacaataggtgattccttattatcagatgcttcatccatagcacaacgttgcaaacaatcaatagctatgcgtttagcaaatatttttgaacaaaaattgaaaactacattaaatattcaagagtctgct…
GI:22550336	GeneID:860597	atgaatgcttttgcacaaagatggattttttcaactaatcataaagacatcggtactttatatttaatttttggtgctatttctggtgttataggcacatgtttttctattctaattcgaatggaattagcacaacctggaaatcagattcttggcggtaaccatcaattatataatgtattgatcacagcgcacgcttttctaatgatttttttcatggtaatgcctgcgttaataggaggatttggtaattggttcgttccgatcttaatcggcgcgcccgacatggcatttccgcgattaaataatataagtttttggttattaccaccttctttattattacttttaagttcagcacttgttgaagtaggagccggaactggatggactgtttat…
GI:22550375	GeneID:860667	atgagacaatccgcctgcgaatatctaaaaaatatgtcgtatcagagacttaatgttgagccttcttttaattttcatgagtggctagttggatttacagatggttctggttgttttagtataacgcaacaatctcaaaaccttcaatgtacttttaaaataactcaaagcgtttacaattatcgtgttttatactatattaaaaaaaatataggttatggctctatcactcaagatggcttcaaacgagttcaatattgtattcgtgataccaaaattttaaaacaaattatactcccgatttttgagatctatccattacatacgagtaaacatattgtttatgttttatggaaacaggccttactttatcctgaattacgttcagttgttcaaagc…
GI:22550376	GeneID:860668	atgggaaaaatccaaaaaatcgttttagaagcgaaagggctatcagcaggaaatcaaaagttttttctaatttcagatcatgcacctaaacatagaaagccaaagtcacaaacagaattcgcttattttttagcaggtttactagaaggtgctggttgttttacagaaaacagattagaaattaagttccaaaaatccaatttatctaatgctttttttgttaaaaaaatgataggttttggacaagttcaaaacaacaaatatatattgtatcataaaatagggttacgaaaagttattactttattaaatggtaaaatgtcaaccgattcattactttcaaatcattacctggcgggttttactgatgccacaggctatttttatatacgtattact…
GI:22550334	GeneID:860595	atgtactttaaaaaaatcttacaaaaaaaaatgttagaaggtgcaaaattaatcggtgcaggagctgctacaatagctttagctggtgcagctataggtattggtaatgtttttagttcgttaattcaagctgtagcacgtaatccatctttagctaaacaattatttggttatgctattttaggtttcgcgttaacagaagctattgctttatttgctttaatgatgggttttcttatccttttcgtattctaa
GI:22550341	GeneID:860602	atggaatttgcgcctatcggactttatttaatagttagtttaatactttcattaatcttagttagtgtatcttttttatttgcttcatctgcaagttacccagaaaaattatcagcgtatgaatgtggttttgatccatttgatgatgcacgaagtcgttttgatatacgtttttatttagtttcgatcttatttattatatttgatttagaagttacttttttatttccatgggccgtatcactaagtaaaataggtttatttggtttttggtctatgattatctttttgttgatccttacaataggttttatctatgaatggaaaaaaggtgctttagattgggaataa

## Sheet: Chara vulgaris
GI:38638283	GeneID:2657025	atggatttagtgaaatatttaacattttcaatgattctttttcttttaggtatttggggaatctttttaaatagaaagaatatccttattatgttaatgtcaattgagttaatgttacttgctgtcaatttgaactttttagtattttctgtttatctagatgacatgatgggtcaattatttgctttattcgtattaactgtagctgctgcagaatctgctattgggctcgctattcttgttattacttttcgaattcgtggcactattgaaatctacccaaaccaaaacaagtggcccatttccgcttaa
GI:38638300	GeneID:2657072	atgcgcgtatcaaaatttaaaacttgtcgacaaatcttggaaaatgtttggcaaacaaaaaaacttactcaaaaacaacaaaaaattctttcgaaggctcgaaaaaaaacaaacaaggccggtgaattttcacaaaaattacaagcgattaaaaagttatctattttttatggtaatctgcctgttaaaaaagtagcaaaaaaaacgtatacttatttagacaaacaaaagagtttgttattattaatggagaaaagattggacattcttcttgtacgtatgaatttttgctctactatttttacagcaagacagcttataagtcataaaaagatttgtgttaataatcaaattatccttcggcctagctttcaagtttccagtggtgatcttatttct…
GI:38638306	GeneID:2657023	atgtatgttaatttacggataatgaattcagtattgaaaatgattatcgaggaagctcgaattcgttttttgtggatttttatttgttttgttttcactttattgacttgttattgtttctcagaagaatttgtttttttattagctaaaccttttcttgttctacgcatagaaaaaccatcatttatttgcacacaaatgactgaagctttgaaaacatatatgcaaatttccctaagcttcgccctttttttttgttttccttttttcagttatcaaatttggtgttttgttattcctagttgttacaaaacacaaagggtccaatggacaaaattgttctatttgagtgtaatttctttcttgttggttttttttcttatttattattgtgtagtt…
GI:38638274	GeneID:2657091	atggctatgttagaaggtgcaaaattaattggagcgggctgtgcaacaatcgcattagctggagccgctgtaggtattggaaacgtgtttagttctttgattcattctgttgcacgaaatccttcattggcgaagcaactatttggttatgccattttaggttttgctttaactgaagctattgctttattcgccttaatgatggctttcttaattttattcgtgttttaa
GI:38638315	GeneID:2657030	atgaccgattgcgtatcacggtccgcccaatcagcactaattcgggggtgcctacctcgtaggacgatgtggtggataaatccactagggctatgcggcaaccggtgttcagctacaggtaaaaaccagatatatgtaaccacgggatgtaagcaacttaggttgcaacacggaggccctatagtagctggggagggaaaccaaccggcagcgaagagggtcagtcagattccgcagacgaagaagagccttcctccggataagatccgcggaggtctttcttcttcgttgagagaacgcaaactctcgggcagatatacggatctaataggtcttcttgcagatcctaaattcttaatatattgctacgagactatcaagagtaagcctggtaacatg…
GI:38638294	GeneID:2657055	atgcatcttatcatacttgcaaagtcaaataacatcaaaaacgccatgcaaacaaaacacggtattgcttatattcaatcaactttaagtaacactataattaccataacagattcttttggagataccaaatcttggtcctcttctggttcagtgggatttaaaggatctcgtcgttcaaccaattatgctgctcaagctactgctgagaatgtagcgcgtgctgctattccattaggaattaagtcagttgaagtgagaatcaaaggtttaggttatggaaagccttcggccttacgtggtttacaattaggaggtcttattataaccaagattagcgatgtaactccaacgccacataacggatgtcgtcctcctaagaaacgccgcgtataa
GI:38638291	GeneID:2657043	atggaaaccaaatatttctgttttttagaaatcgtaggtgttggatataaagctagtactaatccacagagctccatacttatcttgaaattaggatttagtcatgatatgaaacttcaagctccgccctcggttcgtgtgttttgcttaaaacctaccctaatttgttgtactggaatcgaccgacaaaaggtcacacaatttgctgccagaatcaaacgttgtaagcctcctgaagtttataaagggaagggtcttcgatatcgaaatgaaattatactcaagaaacaaggcaaaaaaaaataa
GI:38638296	GeneID:2657092	atgtcaaatcaagtcattagagatcaaaaacgtagattgctcgtagctaaatatgaattaaaacgcatgcaatataaagcgatttgtcaagatagagctcttcctaaccaaatacgttatgaatatactctcaaattagccaaattaccaagaaatagttccaagacacgagtgagaaatcgatgtattttgacaggacgatctcgttccgtatataaattatttcgtgtttctcgtatagttttccgtgaattagcatccagaggtgctttatatggcataaataagtctagttggtag
GI:38638290	GeneID:2657051	atgcaaaatagactccgttttcattatgaaaatgtgttacgtcaagatttgttattaaaacttcattatacaacagcctggcggctgcctcgattatgtaaaatcatagtagttcctttcggtttcggaaaaaatggaatggtagcggcttcgctcctttgtggtcaaaaatctctaaacacacgcagccaggcacgatttcaaaggcgcgaagcactgcaaaaaggtcaaagcaccctacgaggacgtagcatgtacaattttttggaaaaacttgtcacagtgatctcttttcataactaccctgtcaaaatacacaaaaattctattcatttaaccattaaaatgaatttgttacgcttattcccagaaatacaaaatcatttcgaaatttttgaa…
GI:38638305	GeneID:2657066	gtgattactgttggaacatatttacaggtgtctgataattcaggtgcaaaaatcgtacagtgtatcaaaatcctgcatcctttcaaaaaacaaagagctattataggtgatactataatagtgtctttgaaacaagcacgaatgggtcgcaacactcagaatgtgcttaaagctattgtagtggaaacaaaaaaagccaccaaataccgaaaagatggcagttatttacaatttgatagaaatgctgttgttttaatcaataatggtttgcctattggtacgagaattttaggttgtgtgacacatgaactacgaaaaaaacgctatttgaaaatagtctcaatggcaccttatgtaatttaa
GI:38638288	GeneID:2657062	atgctatatccaaaacgtacaaaatttcgtaaatatcagaaaggaagaagcaaaggctcccacgcggcggcacaactttgttttggaaaatatggtattcaaagttgtgaagcaggtcgcatatcatatcaaggaattgaagcggcgcgtcgtgccatcaccaggaaatttcggagaaatggtcaaatatgggtgagagttttttcagatattcctattaccagcaaacctacagaagtaaggatgggaaaaggaaaaggaaaccctacaggttggattgctcgtgtttcccaaggacaaattctttttgaaatggatggtgttagtttgtcaaatgctcaagcagctgctactttagcttcacataaattgtgtttgtccaccaagtttgttcaatgg…
GI:38638299	GeneID:2657052	atggcacaaaaagtcaatccaatctcagtcagactcaatgtgaatcgtagtccagattcttgttggtttagtgattattattatggagaattattgtatcaagatttgaatattcgagaatacttcggttcaattcgaccgcctatgggtgcgcaagtgtttggttttcgtcctggtagatgtgttatacaccattttcctaaaagaactcttattcatctgttttttctcagtagaactttacaaaaatccaaaaccaacccaaaaaacagaagttttgatcaatcgagcaagttgataaagcacgcaatagattattttgttatgcaatattttttctatgcaaaaaatcgattgaaatttgatccggcttcagctttaataggctttgtttgtcaa…
GI:38638297	GeneID:2657080	atgtcacgatctatatggaaaggtccatttgtagatgcttgtctgttgaaaaagcattcgcgtgtggctcgccagagttggaaaatttggtcacgtagatcttgtattttgcctaaatttgtcggttactatgcacaagtttataacggaaaatattttgttggtttacagattactgaagatatggttggtcataaatttggagaatttgcttctacacgtaaaacttcgaaaacaaaaacgaaacaaaaaaagaaaaacaaataa
GI:38638289	GeneID:2657031	atgaaaaacagttgctggaaaggaaaaccactcaaacaattaacttttagtttcaaaaaggcgtctgctggacgaaattccacaggtcgtatcacccttttccatagaggctcccacgcaaaacgattgcagcgaagaattgactttcaacgtaacacttcgttgacgggtaaggtagaaagaatcgaatatgatccaaatcgttcctcttggattgccctagtacgctggtactctggatctacccaaccccaacatcaaacagcatctacaagatttacttatatattagcttgtgataaattcaaaacaggtagcccagtcatgaataatgtgcatagctttgggaacctggagcaagctttgggaaattgtgtacaattagcatatataccagtg…
GI:38638293	GeneID:2657071	atgactgcaaaaatagcgatcgttatcaaatcttttgaaattcagagaaagacacgagctcttagattaccaaaaacacgcacgttatatacagtgttacgatcacctcatattgataagaagtctagagaacaatttgaaatgaaaatccataaacaattgattgtcatacagacagaaacaaaacaattacgtgaaaagttgcattatatgaaactccatgagttatttggccttcaattgaaggtaactttgtcttatgaaacccgtttggaaaagcaaagcaaaaaaacacaaaaatga
GI:38638286	GeneID:2657067	atggctaaaaccaaacaaataaaaaatttgactttcaatttcggacctcaacacccagctgctcatggtgttttaagattagttttggaaatgaatggagaagtggtggaacgtgcagaaccacatattggtttacttcatagaggtacggaaaaattaattgaatataaaacctatctacaagctttgccttattttgatcgattagattatgtttctatgatggcacaggaacatgcttattctttagctgtagaaaaactttgtaattgtgaagtaccattacgagctcaatatatacgagtgttattttgtgagattacccggatcttaaatcatctacttgcattaaccacccatgctatggatgtaggagcattaaccccttttctttgggct…
GI:38638281	GeneID:2657090	atggagtttgcacctatttgtgtgtatttggtcattagtttactactttctttgatcttaattggcctttctttcttatttgcttcttcatccagcctaacttatccggaaaaactgtcagcttacgaatgtggttttgacccttttgatgatgccagaagtcgttttgatatacgattttaccttgtgtctattttatttcttatttttgatttagaagttacttttttatttccttgggcagtttctttcaataaaataggattgtttggattttggtctatgatggtctttttattgattttaactattggttttgtttatgaatggaagaagggcgctttagattgggaataa
GI:38638314	GeneID:2657082	atggggcagagggctcgtagtacctaccacacttcgcacctaccggcagaggggaaggagcctaaatcgacggacttggaccgcgaaaccaagcacgtcgcatacttgagagttaaggacacttcttcgtgtgttgtacgctcgacgaatgggactaagcagggcgctagccagacttctgaggcctctgctttgacatgcaccgatattcataacctaaggagcgctagctatgaagaatttcgggccagtggcctattcagcagtctcatgaaagacataaatctatggattgctgcctataagaagctagcgcctaatccaggctcccacgaaggtggcgctgggggagatggcacctctatgaagtcactcgaggcttccaggccgaaggaaaac…
GI:38638316	GeneID:2657044	atggagtttgcacctatttgtgtgtatttggtcattagtttactactttctttgatcttaattggcctttctttcttatttgcttcttcatccagcctaacttatccggaaaaactgtcagcttacgaatgtggttttgagggcggccgtaaggtcacctatagttatcaaagtgtgcgaccgaacttcacactaggggcatatggcttaccttcaactggcaacagtagaggaaacaaagcatgccataaaagcacattcatagaggctcgaagagcagacgcgaagcgtctgcacttcgtgtccagcatgctgcacttcgtgtccagcatgctgcacttcgtgcctggagctgtgatgcaagccccctggcgcttatacgagatgaggctcgaagag…
GI:38638271	GeneID:2657069	atgaaatttatgaacaaatttgctggagcggaactatctactttattagaacaaagaattacaaattattacaccaaattacaagtggatgaaatcggtcgagtggtttcggtaggagatggaattgcacgtgtttatggattgaacaagattcaagctggagaaatggtcgaattttccagtggtgttaaaggaatggcactgaatctagaaaatgagagtgtaggaattgtggtttttggtagtgatactgccattaaagaaggagatattgtcaaacgtactggatctattgtagatgttcctgtaggaagatctatgttgggtcgtgttgttgatgcgttaggagtacctattgatggaaaaggtgctttaggcgctgtagagcgaagacgtgta…
GI:38638287	GeneID:2657083	gtgcacaatcaattgtttttcaaatctttgatagctactttaccaaaatggattaacaaatctaaaatatcaaaaaaggaaatttgtatatataccaacccagacaatctttttcaaatgttcttttttttaaaaaatcatacgaacacaagatttcgagttttaatcgatatttgtggagttgattatccttctcgaaaagatagatttgaagtggtgtataacttactgagtattcagtataactcacgtcttcgtgtacatacacgtgtagatgaaataactcccatctgttcagtagtcaaaatatttccggcagctggttggtgggaacgagaagtatgggatatgtttggtgtgtatttttccaaccatcctgatttacgtcgtatattaaca…
GI:38638284	GeneID:2657078	atgtatttacttattgtagtcttacctctactcggtagtttagtagcaggcgtgtttggtcgctttcttggttcacgaggggctgccttggtaacaaccacttgtgtttcaatttcttcaggtctgtgtttcatagctttttatgaggttgcactgggagccagtgcttgttatatcaaattcgcaccatggattttgtcagaaatgtttgatgcttcttggggttttctgtttgatactctgactgtggttatgttaattgtggtcacttttgtcagtagtttagttcatatttattcaatctcatatatgtctgaggatccttttttgcctcgatttatgtgctatttatctatttttactttttttatgctcatgttagttaccggggataacttg…
GI:38638282	GeneID:2657042	atgttacaaatttgtgctccattatttgacaatctgagtggtcttatcaagtggcctcttttaggggccctcatcgttttacttattcctaactcgaaaatacggttgatacgaagtattgccttttgcacctctttgataacttttttatactctctgttgttttggatacaatttgagaattctacagctaaattccaatttgttgaaacaatacgatggcttccttactcaaatatcaatttttatataggtctagatgggatttctttattctttgtggtgttgactacgttcttaatacctatttgcatgttagtaggttggtctagtattcaaaattacaagaaagagtacatgatagcttttttagttctggaagctttcatgattgctgtg…
GI:38638280	GeneID:2657039	atgtttgacaatgattttttagccatctttccagaaatctttcttataaatgccactatcttattacttatctatggagtgattttgagcacttcaaaaagatatgattatccaccattagtgcgtaatgtgggatggttgggtttactgagtgttttgatgacaattctattgctgatcaataatcctttaaccactgctaatctgttttataataatctaatcatagataatttgacctatttttgtaaaatctttctattgtttggtactgccagcaccattttgatgtgtttcgattatttcaaacaagaaactttgaatgcttttgaatctatggtgttaattctactctctacttgtagtatgcttttcatgatctcatcttatgatttgatt…
GI:38638301	GeneID:2657085	atgaaccgaaaaatctcacaagtctcgctcttcgagcctttgattttagagaattgcaaggtacaacaattgatacaaaaatttatcaacatttgtatgattcatgggaaaaaaacaaaatctcgtgctattgtttataaaactttctattgtctagctaatgagaacttgtctatgaatgtaatcacgcattttgttaacgcgattgaaaatgtcaaacctattttagaagtaagaaaagtcagaatctccggaaccacccaattagtcccatccattataccaaagagtcgtcaagaaaccttagctcttcggtggattcttgaaggcgccttgtggagacgacgtttgacaaaaaaaaacataagtttagatcaatctttatctgctgaaatacag…
GI:38638295	GeneID:2657033	atgcctacaatgaatcaattaattcgtcatggtagagaatcaaaacgacgtacgcaacgtactcgagctttaaatcaatgtcctcaaaagcagggagtatgccttcgtgtttctacaagaacaccaaaaaaacccaactcagctttacgcaaaatagctaaagtgagattaaccaatcgaaatgaggttattgcatacattccgggagaaggccataatttacaagagcactctattgttatggttcgaggaggtagagtcaaagatttgcctggtgtaaaataccattgtattcgaggagtgaaagacttacaaggaattcctaatcgacgtcgaggcagatcaaaatatggtaccaaaaaacccaaaattgaaatatga
GI:38638272	GeneID:2657056	atggcttttagtccactagaacaatttgctattattccattgattccttttcatataggaaacttgtatctttcttttactaattcatctttgtttatgctactcactattagtttagttttgcttttatttcattttgtcaccatgaatggaggtcatttagtacccaatgcttggcaatcttttgttgaaatgatttatgaattcgttctaaacttagtcaatgaacaaataagtggtgtaccagcagttaaacaacgattttttcctttcatctttgtcacttttacttttttgttattttgtaatcttattggcatgattccttatagttttacagtgacaagtcattttgtggtcacctttggtctttcattatctctttttattggggttact…
GI:38638285	GeneID:2657038	atgatacttttttctattttttcaagcatcgctttagtttctggcgttatggttatacgtgctagaaacccagttcattccgttttatttctcattttagtattttgtaatacttcaggtttacttgtgttattaggtcttgatttttttgctatgatttttttagttgtttatgtaggagctattgctgttctatttttatttgtggttatgatgctaaatataaagatagcagaaattcacgaaaatgtattacgttatttgcctgtaggtggtattattggacttatctttttgctggaaattttcttagttgtagataatgattacattccaatattaccaacagaattgagtacaactgtatttcaatatactgtttatgcttccaaaatacaa…
GI:38638277	GeneID:2657046	atgaaaaacgaatggttatttcagattgcttatatggacgctgcagagccttggcaatacggatttcaagatgcagccactcctatgatgcaaggaattattgacctacatcatgatatcttttttttcttgatggtgattctgatcttcgtgttatggatgttggttcgtgttttatggcattttcactataagaaaaacccaattccagagagaattgttcatggaaccactatagaaatcatttggactatttttcctagtattatactaatgttcattgcaataccatcatttgctctattatattccatggatgaggtagtagatcctgcaattactatcaaagtgattggacatcaatggtattggacttatgagtattcagattataatact…
GI:38638278	GeneID:2657026	atgagtatgagttctcaaaagcatccttatcatttagttgatccaagtccatggcctatttttggttcactgggagctttggcaagtaccattggtggtgttatgtacatgcattcttatacaggtggtacgctgtgccttagtttaggtttaggaatgattttgtataccatgtttgtatggtggcgtgatgtaatacgtgaatccacctacgaaggatatcatacatcagtggttcaagtgggacttcgttatggtatgattttgttcattgtgtcagaagtaatgttttttgtagcttttttttgggctttctttcattcaagtctggcgcctaccgtagaaattggagctatttggcctccaaaaggtattgatgtgttagatccttggggaatc…
GI:38638279	GeneID:2657029	atgaaattgtatataattggcattttagccaaaatacttggaataataataccacttttactaggagttgcttttttagtactagctgaacgtaaagtaatggcttctatgcagcgtagaaaaggtccgaatgtggtaggattgtttgggttattacaacctttagcagatggtttgaaattaatgataaaagagcctattctaccaagtagtgctaatttattcatctttataatggctccagtcattacatttatgttaagtttagttgcttgggcagtaataccttttgattatggtatggtactgtcagatttaaatgtaggtatactttacatatttgctatttcgtctttaggtgtctatggtattataacagcaggttggtctagtaattcc…
GI:38638275	GeneID:2657041	atggcaagacgactatcgattcttaaacaacctatattttctacattcaacaatcatttggtagattatccaagtcctagcaatctcagctattggtggggttttggatctcttgctggtatttgtttggtaatccagataattacaggcatttttttagcaatgcattatacgcctcatgtagatttagctttctacagtgtagaacatattatgagagatgttcaaggaggctggctacttcgatatatgcacgccaatggagcaagtatgttctttattgtggtttatcttcatatttttcgtggtctttattatgggagttatgccagtccacgagaattagtgtggtgtcttggagtggtcattttattattaatgattgtaacagcttttatt…
GI:38638312	GeneID:2657075	atgagtagaatgtatttaaacgttcagggcaaaaccaaaattccttggacttcagtcgagagttttgtcttcagattccagaccaggatttacaaggcctctaaagacaagaattatggtaagatgcgtgcacttcagacaagactggcacaaagtttacacgccagattgttagccgttcgacgtgtcactatggacaactcttcattctcaatggaattagttcgaacactgaagttcgatgcttcaataagaggcacaaagtgcagcctggacacaaagtgcagggatcgagctaaacaggcattagctaaaatggttctagaacccgaatgggaagcccgttttgaacctcactcttatggatttaggccaggccgcgaagcggaagatgccatg…
GI:38638307	GeneID:2657024	atgtatgttgaaataggtcattattttttcattcttagcatttttgttgcattagcctacaaaaaaaagaatctatctttttttttttcactttactttctcgttttaaccatctgtttttttagctttttgttttgttatgtttcttctgatttctctatttatagcgtttttacaaattcaaataatcaattaccattgttttataaagtttctggaacttggtcgaatcatgaaggtagtctcttattatggtgttggatcctgagtctttatggttttttcttttgttttcgaactcgcaacgaagttgccttgactggtgcccctcttatgattcacaaatggattgctttatttttctctgtttttttatgtttaacctccaatccttttctt…
GI:38638308	GeneID:2657079	atgataacacatatcaacatttatcttgaattactacgaccttattcttttatgttatactcaagaagatgtacatcattgataatttccatttgcttattcttgacagtaatggctatttacttagcaacttgggtagtaccatctgattttcaacaaggtgaaaattatcgtatcatctatgtacatgtgcctgcagcttggatgagtttacttatttatattggaatggctattagtagtgtgttgtttcttgttactagacatcccatttttcacttattttccaagattagtgccaaaataggcgctttgttcaccttcttcactctagttactggaagtttttggggaaaacctatgtggggaaccttttgggtttgggatgctcgaaacact…
GI:38638309	GeneID:2657076	atgagacttttcttcaaattagtttggaaagagattgtacttaattttcatacagttgttacagcatttttgttgtttttgttgtacatcgcagtcactcctttgctgataggcttttctacaaatttattatttcattttaatttaggattaatttggatgtgtattttattctcatttcttcccaatatggaccgtttgtttcaaaatgattttgaagatggtacactcgaattgtattgtttaagtggaccatccactcgtttacaaaagattttaatttcacaattactaagtcactggttactcaaaatcatggctattctgttgagttttcctgttttacaattgctatatcattttcaatattcaacagtaaattgtttgactatagtagta…
GI:38638298	GeneID:2657047	atgttcaattcagaaaaggtaattcaaagattactaagtacaaaggcacattttggtaatcgtacacctacttcagactttcagccatatctgtacggattacgaaatgaaatcgctattattgatttagaaagaacacttctttatttacgaagagcttgtaatttcattgagtatataattcgttcaaatggtcatatattatttgtaaatactaatccacaaaacaatcaaataattcagaagatggcaaaagaaacatgtcaaagttatataaatcataaatggattggaggttttttaaccaattggaagcacatttttcatgtacaagcgcattttcaacactttgaaaacttatcactcaaagctttagatacagcacaacatattcgcaag…
GI:38638292	GeneID:2657037	atgaaaaaagaaaggtgcgaagcaatgagttttttttcaatttttaaaaaatcaaattcgtgtttgactcatctacgtgggagtgttttacaatgttcagtggaacaaatacaagataacatggtggtggttgaaacagggctgaaaactcgattcatttgtttgaaacatgaactggaagaaaaaaggaaaattggagatgaattcaattttggagtagaaaatgtagaagtgtttggtgaaccaaaaatgattttgcctaaacaaataaaaaggatatgcaaaaataaactagtttggactgaattaacacaaatatggcgaagtgacaataatcgcgtcaaaggtttttttttgaattcagtaaatggaggctacgctgtagcaattgcaggtcat…
GI:38638273	GeneID:2657048	atgcctcaattagatcaatttacatatttcacgcaattcctttggttatgtgtattttatttgagtttttatgtgttattatgtaatgatggattaccgaaaataagtcgaattctcaaattacgaaaacaattcaaaactcaaaaattgagtagtgatttagctaaatacgatgcggaccctgtttttgccgatgtggttattaaagaatgtttaaacacaagtatagtttatttgtgttcaagtgtgtctggagcatcaaaatggtgtgatggaatgataaatagtttgaatgctaatcaattgcaatctatgaatcaaaattacgtacgttcaatgggagaaatgagtgtatcccaagtgatcaaaagaaaggcactagaaaacaacactccatca…
GI:38638304	GeneID:2657027	atgcgtgaattcgttctatttggcattttactattcagtgtgctaagttcaaaacaaattttactttataatgaagaaattctagtagcttttagttttgtgggttttgttttatttagtcaaaaaacttttggcgaaactttcaaggctacttttgaagcaagaagcgaatctgttgtttcggaattacaacaactcatgagttctcaagaggctctgctgtcagagttcttgaaacaacatgaattacgtagtattagtttgcgttcaagtacgcaaatgattggagaatcatgtataaatgatatgattacacgctgcgcaccaaattgcaaacaaaccgtgcaagcagtcttatgtcaacaaatggaacaaaagttcaaaacactgttgactttt…
GI:38638276	GeneID:2657074	atgacaaattttgcacagagatggctgttttccacaaaccacaaggatataggtactttatatctaatctttggtgcaattgctggagtaatgggcacatgcttctctgtactaattcgcatggaattagcacagccaggaaatcaaattcttggtggaaatcatcaactttataatgtgttaataacagctcacgctttcttaatgatcttctttatggtaatgcctgctcttataggtgggtttggaaactggtttgttcctattttcattggagcgcctgatatggcctttccacgattaaacaatatcagtttttggttattaccaccatcattattacttcttctaagttctgctttagtggaagtaggtgctggtaccgggtggacggtctac…
GI:38638311	GeneID:2657081	atgaaaggaatcgaacgtttggaggccatcaaggctgactctcaaattcgctttatgatagacaaaaattcagggcgcagcatgcattttcaaaataacaatttgtatagagtcttctttcaaaaacaagtataccaatctatactcaaaaactctttccaaaatgaagtgaaaatacaaaaaatcattcaacttatgaaaactcaacattggtcagcgctgagtttggaagaaagatacatcattagccaagtcattgaaatgattgtggatgctatctatgaattgccctcttctactgggcctcataaagcattgcgcaaagtacgaaattggaaaaacacaaaatggttagtgaagggcgaagctcagtgtataagcggcgccttgttatcacga…
GI:38638313	GeneID:2657086	atgagggaatataacgaactcgattatgtagtggctgaacgacatgattctctaagtcagcgagtaatggcttggactcggcggaatggttctggtggtgcatataacatcagagcgatacaggcaatcgcccacttcgtggccttcggcctcagtaaggcacgaaatctacactacacgagcattcaccaccgacacgccggcgaatatgcaatcacgggatcggcctcactcgataatgagaaggtcgacagagccgccgtagtaggcggggagggaaaccgacccagccaggaactgaagggcggcagtcacgaatcgatggcagagggcgcggcctctccacaaccggatttctggaagtgccggccgaagcttgaaactctgctgagagaacga…
GI:38638303	GeneID:2657063	atgaaagctaatagagaaagattggcacattggcttcttcaacggattactgctgcttttttaattccaactatacttttagcaaatgtttccactttgatcttgttaaatatcctacttttttggcatatgcatgtaggaatagaggaaattctagcagactatattcaccatgaagtaacacgaaattttatttgtctttttttgagagtgtttgttttaataatcatcaaatatgtatttgttttttgtgttttggtgtcatcttatatccactaa
GI:38638302	GeneID:2657050	atgaaaatcaatcgaccattatcacctcatattactatttataagccacaattaacttctactttctctatttttcatagaatttgtggtgcttttttagctactactgttttatttagtattctttttttcaaaatttgtgaacttagtctgactttttatcacttttatttgtttgttttttacttcatttgttattttcattggttaatcttcagtttgttcaatttagctttcttagcactatgctatcatatgagcaacggaattcgacatttattgtgggatttagggcacagcttagatttatcaaaagtgtacacttccggaactattatgttcttttttgcagcttgtctagttacattgaatatcttgagattctctttgtcgtaa
GI:38638310	GeneID:2657045	atggaaacagttttaacaagtacgtcagcaatcaatttgtctcgtaaaaaattaaaacaaatatctttgtcggatcaatgtaaagcaattattttaggatctcttctgggagatggttcactcaaaatattcaataagaatgcaagattctttattcgacatagccaaattcaagaagaatattttctatggaaggctagtgcactgcaagaaatatcaccttcggtaccttctgaaaaaagtggttatagtcaaaatacaaaattgttatttcaaagtcgtgctctccctcaactaacagaaattcataaaataacacatgacaaaaatcaattagctattcgacgtcgatggttgaatcatcttacaccattgtcattagctatctggtggttagat…

## Sheet: Phaeoceros laevis
GI:284794730	GeneID:8746992	atgtatttactaatcgtaactttacttttgccaggtagttttgtagcaggtgcctttggtcgttttcttggttcatgaggaactgctacaatcacaaccatgtgtgtctcattatgttctattttccttttgattgccttttatgaagttgcactgggagctagtgtttgctatataaagattgcttcatggattatctcggagatgtttgatgcttttcggggctccttgtttgatagtctgactgtagttatgttaattgtggttacatttgtaagtagcttggttcatctttattttatttcacatatgtccgaggatccgcatagctcctgatttatgtgttatttatttattcctactccttttatgctaatgctggttaccggagataactct…
GI:284794731	GeneID:8746923	acgtaagttagaaaaatttttctcaagaaaaaagcacaagagattaataaacaatctccatatattcttttatctcattgtagtggcttaataagtgaataatggtgataattcaaaaatctattgtgcgccattcatggtggaacgttattttgaccaagtcgcaataggaaactggcacatgaaaacaagcaaaatagttttcttgcacagcatgcttccaaagcaggcccgacttgtttcttgtatttgactaaaaacacaccggacgatacgtggtcataattgcaaccttcggcctcctataaccagaatctagttttattatacggaaaactcggatctactttgctaaattatatggatatatacgaagctgctgatttagaaattacatca…
GI:284794732	GeneID:8746930	atgaaaaacacatggctatttccaattgcttatcgtgatgctgccgaaccttggtaattgggattttaagacgcagcaacactaatgatgcaaggaataattgacttacatcatgatatttttttctttctactcattattctgatctttgtatcatggatgttggtttgcgctttatggcatcttcactataagagaaatccaattccagaaaggattgttcatggaactactatagagattatttggactatttttcttagtattatctcgatgtttattgctataccatcttttgctttattatattcaatggacgaagttgtagatccagctgttactatcaaagctattggacattaatggtattggatatcctattattccgactataacagt…
GI:284794733	GeneID:8746931	atgagtgtctcttaaaagcatctttatcatttagtagatccaagtccacggctaattttggttttattgggagctttggcaagcaccgttggtggtgttatgtacatgtattcgtttacgggaggtggaacacttcttagtttaggcttaggaatgatcctatataccatgattgtatggtggcgcgacgtcatatgtgaattcacttacgaaggacatcatacatttatggtccaattaggacttcgttatggtatgattttgtttattgtgtttgaagtcatgttttttttagctttctttcgggctttttttcattcttctttggcacctacggtagagattggagctatttggccttctaagggaattgatgtgttagatccttggggaattcct…
GI:284794734	GeneID:8746932	acggcaagacgactttcgattcttaaataacttatattttctacagttaacaattatttgatagactatttaatttcaagcaatttaagttattggtggggttttggtttgttggctgctattcgtttggttatttagataattacaggtgtttcctcagctatgtattatacacttcatgtggatctagctttcttaagtgtagaacatataatgagagatgttaaaggaggctggttactttgttacatgtatgctaatggtgtaagtatgttccttattatggtttatctttatattttttgtggtttatattatggaagttatgcgagtcctagggaattagtttggtgtctcggagtggtcattttattatcaatgattatcacagcttttata…
GI:284794735	GeneID:8746933	atgaattccatcgaaatgggaaaggtgaccttttcaagaaaggccccgctcgtgaaggtatgtgtatactcctctttcttcggaggaggaactagagccatgactacgggaattatggaaggtttccgggagggtctgggcattagacctactgagtttaagaattatccagattatcctaagatggaaaaactggctacagctgtgacatatgaaatgcagcaatccagtataatagctgagttcaggacagtctccaaaatgatgcaagatatgcatctgggtcagctattaatagggcctacgggtcatacttatcgaatatcggaacctagttttaggtctaactactcaaattatcttcaatctttcgaatttggcctcttagcccaaggtact…
GI:284794736	GeneID:8746934	atgaagaactttggagtcattccatacaagtataagctcatggggagttctcctagaatccttcctgtatcctatggtacaagcatcaattttacgaaacggtttcttagagagagaatctatgctcatttagggaattatctgaaagataaaggctatgccatcattgacatagacttagtgagttgtttcacaagtatccttttaggactctttcctgaagagttatccttagtccgagaagctgttgataatcagggattatggaaatatttggaggatgaattccatcgaaatgggaaaggtgaccttttcaagaaaggccccgctcgtgaaggtatgtgtatactcctctttcttcggaggaggaactag
GI:284794737	GeneID:8746935	atgactctgatgctcaagatctcagaattagcccaactagggatttccttagtaaccgtaaggcatataacggaactttttcgcctttcaagagctaattttgggattccaaaattagacgacactatttatatcttatttgagaatggagtcttaaatcccgaaaccaaagagttcttttcacattcacccgaattcttcctgactacaagtataggattcaattgggacccttcttgtccgaccactgtctttttcaaatacctagacgatttcactcaaggaaataaggattacaaattgttcatacaagctttcttacagtctttagtcaaaaagcagaataaagctcaaatcttcttagttgtgataggtccaggaggttcaggaaagaccatc…
GI:284794738	GeneID:8746937	atgcttgggggctgtgagggaaaaacaaagaagaatatccttatctattttggtgcggctttctttcagccttttcttagatatcatcgattgaatgccttaggggttttcgcttggttggctttacgaaggaaggcactgcatgaagggtttccgaaggaaggaagaagtcatagggcagccaccgcattttcggccgtagtggggcgcttgtgtaaaggctacagcgctggtaaagacgacgacgacgtcaatctccgccgcctgccgcccgccgtcttgcataaagtgggcttgtcaatcatacctctctaa
GI:284794739	GeneID:8746940	atggatatgggactaactactattccggtgtccttctttcaagcgttgcttcagtctctagtgctactatgctggctgatacgtgcaatccagtccatttcgttttgttttccatactggttctttgctgcacttagaacaatcatacttgtttgcttagatcttgactcttgtgctatgatttttttagtggttcacgtacgagctattgctgcttcatctccatctatagctacgacgtcaaatactaaaatagccaaattttacgagaatgtattgcgctatttatctgtaggtggtattattagatccattccttggttggaaccgttttttgttgtagataggccactcactctccttcttctggttcttcgttcttgcttcccagtttccttt…
GI:284794740	GeneID:8746942	atgagctcagtgcaatttgagtctaaactaaaggacgcaaaggttacaaataacatcgaaagtatgttgaccgaccgtttagcggcaacaccccattattgtatgacgcagaaacaggactcgccaccagagcttgaccacgttgaggaagtccatgatcggcggcttggaagaggagggggaggggatcttaaaggaggcaggcccaaaaacgaaatgggccgcctcataagcgggttacaaaaaactagcaaagtggcgagggaagggctcgaacgtacgaatcgttcggccctaaggtgcttatttcaggaaaagaaatag
GI:284794741	GeneID:8746943	atgctagaaggtgcaaaattaattggagcaggagcagctatcatagcttcagcgggagctgccacaggtattggaaacgtatttagttcttcgattcattctgttgcgcgaaatttattcttggctaagtaattatttggttatgttaccttaggttctgcgttaactgaagttattgctttgtttgcctcaacgacggcgtcttcaatatcatttgccttttaa
GI:284794742	GeneID:8746945	atgtcatatattttaggaactaattcaatttccaataaactaataagaattgccttaattcaaattttcggaattggccctaaaaaggcaattcagctttgttatcgcttaggtttgagtgataacattagggttaataagttaacgtcgtattagattgacaaaattataaaaataataagtcagaattatttagttgattcggaattgaaaacagtgattcaaagagacatcaaatgattaatcagtattggttgttatcgtggatttcgtcacaacgcaggattacccttacgtggtcaacgaactcatactaatgctaagacttgtcgcagattccaaaacgtttcgatcaatcaacgaagttga
GI:284794743	GeneID:8746947	atggtaagcccgcccgccggaagcatagagaaaagcccagccgcaaggagaggaaaactagtctgcaggagcttaaacggccaagctaaggaggccggccggccgagtcatttgacggaaatggaaaattgggcagatctctctttttatctcggtttggagacaatgaaggaggaagtaaaaatagggagcccgccagtcagccgccgccctcactgtaggaccagccgccatacggccaaggccactggtttacagtacgacagacagcgctgcctacacttcatggaattccacgaactggaagaaagtgacggacgacgagcagtttaa
GI:284794744	GeneID:8746952	atggtggtacaactacaggaatatcgaaggaaggggaggggcttctcaagggaagcccgccgcttaatttgcatagcaaatcaaggccgcggcggcgggaagactttcaagaaagaccacagtgaaacaagacaaaataaagtggcaaccctcctttttctactcccaccaacccctattgacgctccattggctatgcgcagcagaagcttccgtttcattttcgtgtcatttatctatcgacgaatttggattgcatcgcaggtttgcggaagacgtggggaacgagcagaaaaaacaaaaaaagtataa
GI:284794745	GeneID:8746954	atgatgaaattgatatattataatgtgttttatttattaaagagcgcgaagagagcgaagaagcatcttattcaggagctcttcacttcaaaggggcccgtaacaagaattggattcggcgaaggattagaaagcgcggctgacgcgctgttgctgttgctgttgccgcgctgccctggccccttttgcctttcatcatttatttactgcgcacacaaacttgaccagccactttgttctctaagaccacttcccctattgctgccaaaaacctttctttttttttatggaagtgcaggggacggaaagtcattgtcctgtgaagcgcttaactggctagggagagggttgctccgagaaggaactgctacctag
GI:284794746	GeneID:8746955	acggaatttgtacctatttgtgtctatttagtaatcagttcgctactttttctgatcttaattggtgtttctttcttatttgctttctcttccagtttggcttatccagagaaattgtcagctcacgaatgtggttccgatccttctgatgatgtcagaagtcgttttgatatatgattctattttgttcttatttcatctattatatccgacttggaagtcacctctttatttccttgggcagtttctcctaacaagattggtttgtttggattttggtctatgatggtattctcattgatttcgacgattggatttgtatatgaatggaaaaagggcgctttagattgggagtaa
GI:284794747	GeneID:8746957	acgaacaaatttgctggaacggaaccatctacgttattagaacaaagaattactaactattacaccaaattgcaagtggatgagattggtcgagtggtatcagttggagatggaattgcacgtgtttatggattgaacaagatttaggcaggggaaatggtcgaatttgccagcggtgtgaaaggaatggctttgaatctagaaaaggaaaatgtaggaattgttgtatttggtagtgataccgctattaaagaaggagatattgtaaggcgcactggatctattgtggatgttcctgtaggaaaggccatattaggtcgtgtagttgatgccttaggagtacctattgatggaaaaggtgccttaggcgctgtagaatgaagacgtgtagaagttaaa…
GI:284794748	GeneID:8746958	atggataagcaattgtttctcaaatctctgatagctactttaccgaaacggatacattaatttaaaacatcgaaacatgaaaatatattatataccaatccagattacctgtttgaattactatggtttctgaaacatcatatcaatacacgttttcaagtttcgattgatattcgcggagttgattattcctctcgaaaacgaagattcgaagtagttcataattcactgagtattcggtataattcatgtattcgtgtagaaagcagtgtaagtgaaataactccaatttgtttggtagtcaatatatttccatcagccggctggtgggagcgagaggtatgggatatgtttggtgcgtattcttctaatcatcctgattcacgccgtatatcaata…
GI:284794749	GeneID:8746961	atggacgggggggggggggggggggagctgcggcctttttttttcttgaggcgaagagggtgcagcgggccacggctctgctatatacagaataagaaagaagaagcttgcgtccttcggccctgcgatgtgcttcggcgttttttgccagatgagtccttcggccttcgtcggccgacgaaggccgaaggactcgtaagccccgagcgctgcgggaacaagccggcggccggcgtgtttttatattcgtttctttgttgcgctttggtcaaaggccgtaggccttcggccagcttttcgggcggctgctttccgccgccgcgctttcgttctcttctctccatctccgctttgccatacaagcgtaactgggattag
GI:284794750	GeneID:8746962	atgttaagctgggaaaccaagatgaatccacagtgtttcagcttcttcggcctccgcttgctacttattcaatgcggtccttgctctgaaaaaagagctagcggcgggcggcgttcctggctttctccaggcacgcagcggagaagctgcttattatttgcttcttccgaaaaaaacaaattgaacctagttttggcggatatgatggaatcggtagacatgccaggtttaggttctggtgactttgatgttcatgggggttcgagtccctctatccgtacgaattggaacttgaagttatgccatcactag
GI:284794751	GeneID:8746966	acgaattttgtattcaaaactatttcggaggaagttagaatttgtttcttttggatattgatttgctttagtttgacgtggtttacgtgttattggttttcagaagagtgtatttttttattagctaaattctctcccaccttgccttatttagattcattttttatttgtacagaatcaacggaagccttgagtatatatgttactacgtctctaataccatgcttctactttttccttcctcttccaagtcactaaatttggtgctttttaatcctcagttgctatgaagaatgaagaagggaatacaaaaaattgttttactcaagtggttttcgctttttcttgtttctttttgtcactttcgtttgggtagttcttaaagttcggcacttttca…
GI:284794752	GeneID:8746967	atgtaccgttggtatatctattgcgcacgccgagtatcctataggattttaactcgtgaccttcaacttagaaagttgttgctctgtcgaactaagctgaaaatgcaatacattactaaccacttcgcaaaaagaggagtgaactccagagaacaaagaagcaagcttctttgttctctcccacctcatttagtttgcaaggcgaacaacaaaagtgtaacgaaaacaaacggcgaaaggtcaaaaaatcaaacagagaaagacaaaaaaatcttttttttttctttcatttgccgccttttcggccgtaggtttcacctgatttgccatgcttgctga
GI:284794753	GeneID:8746969	atggatctagtcaactatttaacattctctatgattcctttttttttgggtatttggggaatttttccgaataaaagaaatattcctattatgccaacgctgattgagttaatgttacctgtagtcaatttgaattccttggtatttctggttcatttggatgatatgatgggtcaattatccgctctatttgctttaacgatggctgctgtggaatctgctattgggccggccattctggtcattactttttgaattcgcggaactattgcagtggaattgattaattgcatgaagggt
GI:284794754	GeneID:8746970	atgaaggctcataaagaaaccttagggcattggcctctttaaagaattagtgctgcttttttaattgtaatgatttttatagcaaatgcttccactttgattctgctaaatatcttgctattctggcatattcatgtgggaatcgaagaaattctgacagatcatgttcaccatgaagtaacatgaaatttgatcttgattcttctcagaatattttttttaataattattaaatatgcgtttgtgttttttgtttcttag
GI:284794755	GeneID:8746973	atgtttttcattttcaccaaaacttgtacttttgttcagcttggttcggaattgggtccgacctttggcctcgctgctttgcactatttcttattacccagtttgagtttttgcccagaatcaatcaggctacactcaagccaaatctatggcctcccttttcgggccagttactgggccaaattattcataagctggaagcaacagcattttcagtggttagaggaagagctgctctgtacgagcaaattgaacagtttgcccggaataatggaatggttaaccagcgaggctttgcacgctagagaacaacgcgaggctgaaaaagctcattga
GI:284794756	GeneID:8746975	atgaaactttatatcattggtattttagcgaaaatacttggaatagtaataccacctttactaggagtagcccttctagtttcagctgaatgtaaagtaacggcctctacgcaacgtagaaagggtcttaatgtagtaggattgttcggatcgttacaacccttagcagatggtttgaaattaatgataaaagaacttattctactgagtagtgctaatttatttatttctataatggcttcagtaattacatttatgtcaagttcggttgcttgggctgttatactttttgattatggtatggtattgtcagattcaaatgtaggtatacttcatctattcgctatatcctctctaggtgtttatgggattattacggtgggtcgggttagtaatcta…
GI:284794757	GeneID:8746976	atgaaaaattttgcacaaagatggcttttttccacaaaccacaaagatataggtactccatattcaattttcggtgctattgctggagtaatgggtacatgcttttcagtattaatttgtatggaattagcataactcggcaatcaaattctcagtggaaatcatcaactttataatgtgttaataacagcttacgtttttttaatgatattttttatggttatgcttgccatgataggtggatttggtaattggtttgttttgattcttataggtgcacctgacatggcatttttatgattgaataatatcagtttttggctattaccgccgtcactgctacttcttttaagttccgctttggtagaagttggcgcaggtactggctggatggtctat…
GI:284794758	GeneID:8746977	atgcgtgaattgataatatttgctattctaatttctagtgttttgagttctaaataaatcttaatttataatgaagaagtttttgtagcttgtagttttattggttttgttatatttagtgaaaaaacttttggtgaaacttttgaagctacttctaatgcgagaagcgaagcaattttttcagagttacagcaattgataagttctaaagaggctctgttgtccgagttaaagaaatagcataaattatgtagtataagtttgcgttcaggtacgcaaatgattggagaatcatgcataaatgatatggttacgcgctgcgcgcctaagtgcaaacagacagtgcaagctgtattgtgccaacaaatggaacagaagttaaaaacactgttagctatt…
GI:284794759	GeneID:8746979	atgacgccattgctgatggctctaacactgaaggcacctggttctcggcctgctcccaacggggcagggactctaagcttgtggtctacccgaaaaaagcttatttctaaaaacaaagccaagggaccgttagagcaaaaagcaagcctgggagggagttctttttttggcttccaatgcttaattaagttgccaaaccaaagagggcccttttttgaagcctggatcgctttaggttattttgtgtgctctggacaaagctgtaagtccaagccaccatacaggcagattcatctgcgtacgtatgtagctatcaagctacatgctaaaaacaatgcatcatgcatctcgtggataaatcatgataagtgcctggcacgattgcatccgttttacatg…
GI:284794760	GeneID:8746980	atgatacttttttctgttccttcgagcattgctttagtctccggtgttacggcgacacgtgccaaaaatctagtccatttcgttttatttttaatacccgtctttcgcaatacttcaggtttacttgttttgttaggtctcgactccttcgctatgatttttttagtggtttatgcaggagctattgctgcttcatctccatctgtagctatgacgtcaaatattaaaatagcagaaattcacgagaatgtattgcgctatttacctgtgggtggtattattggacttattcttttgctggaaatcttttttattgtagataatgattacattccaatattaccaacgaaactgagtacagcctatctaacatatacagtttatgctggaaagatataa…
GI:284794761	GeneID:8746981	atggcgcgaaattcacatttttggtgcgcgcgggttaattgcgtgcggtatacgcaactcgcaggcaaagtggcaaaacacgtaatggtatatataaccgctggagccagccagaagtggtgtgcgacatcgctttgcctgggcctaaactcttcttcgacactgaaggcgtatgcggggaaaactcgtagcacgtgcgcctatctagggaggcaagctcgagcctcctccttacaatcaagcctagagaaattgcaatattataattatgtacctatcatctgtgagcccctttacttcacttgtaaaataaagatttctccaaagtaa
GI:284794762	GeneID:8746982	acggcttgcagtccaccagaacaatttgcaattattccattgattcctattcatataggaaacttgtattctctatctatcaattcatttttgttcatgccactaactatcagtctagtattgcttctagtttattttgtcaccccgaatggaggacacttagtattaaatgcttggcaattcttcgtggaaatgatttatgattttgtgtttaacttggtgaacgaataaataagtggtccttctttagtgaaataacggttcttttcgttgatatttgtcactttcacttgtctattatttcgtaattttatcggtatgatattttatagttttacagtaataagttattttttatttaccttgggtcttctattctctccttctcctggaatgact…
GI:284794763	GeneID:8746983	atggtggtaaacttttttcaatgtgaatcgagctacaaggaaggcaaagcgcagaaaagcttaaaatgcacttacttcgcctttttgttttcttactctagaaaaaaagagaaagctaagcttctttatgctttgcctacttcaagaccaaccccaacaaatgggccctaccatgaacggccgagaataagaaaagcgtctccgaagacaagcttgcttctcttcctagaaagaaggaagggtccctcttatctgtttttgcttcgcactgggctccttctggttggcttcgcctggttaagggagggtgggaagggagtggctttcaataaataa
GI:284794764	GeneID:8746988	atggtagagtatagccttgccaaggctgaggttgagggttcaagtccctttttccgctcgagttggtatgtaccggcccgcttatgctttcggacaagtgattgtgcttaccggcaaaccggaggccgaaggcacagaggcggccggcggcgggcggcggcccctgaggccgccggccgcccgcggccgagtggcctcgacacgagcaggcaagccagttttcgccttgttggcttgtaccatgccaggggtcgcgcgcgaggcgaacaaagcgaaaaaagcaagcttgcttttgaccgctcgcttcttcagggcagggcgactacgacgttcatggcaaagctaagcggggaggaggaaggagagagatatgagtaa
GI:284794765	GeneID:8746989	atgattcagagcgcaggtgcgctcctctctcttcgcactgcagggtcattgccccacgaagcgcgcgcggtgaacccggtttcctcatcatttgcattgcaaaggggccactctctttttcccttcccccttccccttcagaagcgaaaaaggaagagggtaaaagaagaaaacgggacaggaggtcattatcaacacagcgctttcctggttcttagcaaaagccaagccttgctcgaattcagccttaaaaacaatccagactcgcaggttatgatgccactactacgaggaacttacaaggattccccgcaagcttttttcgaacttttacatacaacttacaaacataaacttagcgccatttcgtga
GI:284794766	GeneID:8746990	atgtttgaccatgatttcttagcacttttcctagagatctttcttattaacgcaactataacttcgcctatttatggagttgtatttagtacctccaaaagatatgattatccaccgttagtttgtaatgtgggttggcttggtttacctagtgttctaataaccatcttattggttgccgctggcgcactggttgccaatttattctataataatttaataatagacaattttacatattttcgctaaatttttccatcattaagtacggctagtactattcctacgtgtttggattatttcaaagaagagagtttgaatgctcctgaatttattatattaattttactttctatttgcagtatgttttttatgattttggcttacgatttaattgcg…
GI:284794767	GeneID:8746991	acgttacaatttccagctttatctcatctcaatctaagtggtcttattttgcgtcttttgctgggaagcattattcttctccttattcctgattcaagaatacaactgatatgaagtattggtccgcgcacctttttgatcacttttttatattctccttttttttggatagaattcgataattctacagccaaattttaatttgtggaaagcatttgatggcctccttattcaaacatcaatttatatataggtatagatggtatctttttatcttctgcggtcttgaccacgtttttaattcctattcgcatttcggtaggttggtccagtatcaagagttataagaaagagtatatgatagcgtttttaattcgtgaatctcttatgattgctgtg…

## Sheet: Megaceros aenigmaticus
GI:229328234	GeneID:7804559	atgtgccgcctcattcgtaaagcccaaatctctatgaggcctgccagacccggcctcctccttttccactcgtatatccccccccctatgatttctccttttccactcgtatatccccccccctatgatttctccgtctccactcccatcccttcaatttcaactatctatacacctacattcgtatcagctttttgccgccgccgccatttcgctgctatctggtcggataaccaccacccttcttctagttttcctttggttttcctgagcacgcacggtgtcttgattaacctcataacatcaggtgaaaaaaactcttaccatagatag
GI:229328235	GeneID:7804481	atggatatgggactaacactattctggttggtgtccttctttctttcaagcgtcgcttcagtctctagtgctactacgccgatacgtgcaatccagtccatttcgtttcgttttccatactggttttttgctgcacttagaacaatcatacttgttttgtttgttagatctttcgttttttgctccgattcttttagtggttcacgtaggagcggctctggattatcatctgtagctagcggatcaaatactaagcaaaaattgacgtacgatacgagaaaaaacaaaagtgcgctatttctctttaggtggtattactag
GI:229328236	GeneID:7804485	atgaaggctcataaagaaaccttagggcattggcctctttaaataattagtgctgctttttttgtaatgatttttatagcaaatgcttccactttgattctgctaaatatcttgctactctggcatattcatgtaggaatcgaagaaattctgacagatcatgttcaccatgaagtaacacgaaatttgatctttatttttctcagaatattttttttaataattattaaatatgcgtttgtgttttttgtcttttag
GI:229328237	GeneID:7804486	atggatctagtcaactatttaacattctccatgattccttcttttttgggtatttggggaattcttccgaataaaagaaatattcctattatgccaacgctgattgagtcaatgttacttgcagtcaatttgaattccttggtatttctggttcatttggatgatatgatgggtcaattatccgctctatttgctttaacgatggctgctgtggaatctgctattgggccggccattctggtcattactttttgaattcgcggaactattgctgtggaattgattagttgcatgaagggtcaa
GI:229328238	GeneID:7804488	acgaattttgtattcaaaactatttcggaggaagtgagaattcgtttctttcggatattgattcgctttagtttgacacggttcacgtgtcattggtttccagaagagtgtattttcttattagctaaatcctctcccacctcgccttatttagattcatttcttattcgtacagaatcaacggaagcctcgagcacatatgttactacgtccctaatatcacgcttctactttttcctccccctcccaagtcactaaatttggtgctttttcatccccagttgctatgaagaacgaagaagggaatacaaaaaattgttttacttaagtggttttcgcttcttcttgtttctcttcgtcaccttcgtttgggtagttcctaaagttcggcactttcta…
GI:229328239	GeneID:7804490	atggtaaaagcccgcttgatttgcagaatcgggctctttttgtgcgcgaagctcgctcgttggacacagcccataatgttgggtaagcaagtaacgcatcaatatgccgggccaacgaagagaggggaaatccctgcttccgcggcccgcgcagccggaatgaagaacaagcaagcccgcatagcttgggtaagccaagctatgcggagcataaagctgttacgcaagaggctaaacaacaagtctagccatcgagatacggtggagaaagattggctaccttattattgccggagagcgagctgtttagcctgttatacccctacgaaaataaagctaaggaagctcgctcggctggctgcttaa
GI:229328240	GeneID:7804491	atgaaagaaaatgaggaagagaagcgcaatgcgcgccacagcatggcgcaaagcccgaggggcatggcagcgggcggcgacacgcaaagcgtcccaagcgacggcgtggcgcggcctaagctgcggcgtggcgcgaagcacacaaaccacaacaactgctcgagatacgggcttgagcaggctttgccgccgttgctgagggaagcactgctcactaggcctatatgctgggggagacgccgtgctttgcagagctgccacgaagctacgcactcgcttagctcggcattccctaaactaaactccaacccggaaatgaaggctacggccaacagacagcgaagctga
GI:229328241	GeneID:7804492	atggaaaggtccactcgcttaggaattagccggtatctttatatgggcccacaccaggaaaaggaaacggctaaatatttcctggaaaacacccctctgtcccaagctttgctccctgacgaattaagtaccattctggcatgggtgcgtgaggagctggagcctggggaaggttcgtatgcagggtttaaaatgggaagctcggatttcaagaccagaatcgaaattcaaagaagaataactttgtaccccacttatgatatgtgggctgttggggacacctttaagtcacaaacggtttag
GI:229328242	GeneID:7804494	atgctagaaggtgcaaaattaattggagcaggagcagctaccattgctccagcgggagctgccataggtattggaaacgtatctagttcttcgactcattctgttgcgcgaaatccatccccggctaagtaatcatctggttatgctacctcaggttttgcgtcaaccgaagctattgcttcgcctgcctcaacgacggcgtcttcaacatcatttgccttttaa
GI:229328243	GeneID:7804495	atgtccgagaggaagaaaaagggggggcagatctacggacctcctccaatatactcgagtggggggaaggggggaaatattagtatgagtaagcttcactccaataaaacgcttcgcgtttcctttcacccaaagaaaaaaaacaacgaagcttcttctctcggcctgaatcgcttcgggagaattcaagttcaaggccttattttacatataccccagggtagggtgcttacatctctcgcctaccaaaagaaaagcgcggtcgagaaaaaaataaaaaaagcgccggccgctgccgcgcttttcgtttag
GI:229328244	GeneID:7804496	atggctggtggtgccggcccagccggcgctgtaggactttatccaccgtttcgaacgcggggaatacgcaaggagccagcctcttctccggccggccaagaccttatcattgccacatttgtcgatccactcactcttcggaaaaacctcgttccaggctactttcattgcatagcgatgaaagcgctttttttggcagcaaccgcctcgaaggggaggccaggcaccaaaaatccaaacgtattcctcttttccatgagctggagaatgctatgcgttccccaggcgcgaagcgcttcgctagaaggaaaggcgcggagcgcgttcttcgctagaaggaaaggcgcagagcgcgttcttcgctag
GI:229328281	GeneID:7804497	atgtcatatattttaggaactaattcaatttccaataaacaaataagaattgccttaattcaaattttcggaattggccccaaaaaggcaattcagctttgttatcgcttaggtctcagtgataacattagggtgaataagttaacgtcgtattagattgacaaaattctgaaaataataagtcagaattatttagttgattcggaattgaaagcagtgattcaaagagatatcaaacgattaatcagtattggttgttatcgtggatttcgtcacaacgcaggattacccttacgtggtcaacgaactcatactaatgctaagacttgtcgcagattccaaaacgtttcgatcaatcaacgaagttga
GI:229328245	GeneID:7804500	acgtcgaataaattcatatgagatgataaatgtagattgctgcttatagctaaaaatgaagcaaaacgaatgcattataaagctatttatgaagatagaactcttcctaatcaaatatgttatgattattttcattgtctaagtcgctaaatagttccgaagttgcgtaaattgctaggaaacagttccgaaacacaagaaacgcgagtaagaagatgtatttgaacggatcgccctcgttccgtatctaagttatttcgggtttatcggatgatgatagtttatcgtaataaatgagcctctaaggctttctcattaataggcacaagcaaattgtgtcggtag
GI:229328246	GeneID:7804502	atggaattccatgaactggaagaaagtgacgacgaacagtttcaaaattacgcatgcgcatctccgagctaccaaacaggaaagatttcaccagcgagtgctgctaggccacctgtaagaggcgtaagccgtatgcagggagacttgcacatatggtggtggttcttaaggggggctgttcaaagggagagacagacgttgctgcttctcctggctgaggaaagaattttcagacttagctacttcttcaccttcgcggaagttcaagtaaaatctagaagcggggccgtggttgagtggggcattataaaaaaaagcgcggcagccgcgctttctagaagggtttttagatacttccttttgcctgtagttctttcctccggctcccttctccctcac…
GI:229328247	GeneID:7804503	atgccgctagctatgtcctgcttgttccccaggcgcgggaaggcaacttccgcgtcagtcataagcactaggcggcagtttgtcgagcgagcaactcaagtagggcgaagaaccgccgccgcccaagggaagggaaaaggtcgtgaaggcggcctcgttatccgcattgcaagtctcaacaggggaaaaggggaggactctagtcccctgccgtccgcccctctttttcggaaacgaggacgcgtcggcgagtcctggagtgcccgtcaagaacgcacgcgcatactcgtgattagatcagctccctctgcatctcggcacagcagaacgtgtaatcggcctggggtcctacttccccaccgcaacttatttttggaatgggtgggctaa
GI:229328248	GeneID:7804507	atgaccatccgttccaattgtatcatgaaccgagaaaaaaccaggcaaaagcagcaaaaaggaaaggaaggtgggccttggcctcctccccatatatattatttccagtttcggggaaaaaaaagttggcaagtgagcgagggccgaaggtggccgcgtttcccaagagggcgctccgcgccccggacaaagttgttcaaatcgaagcagaaacaaaacaaaaatttagactttttttgttttttgccgctcgtcccccacattttccgcaaacctacaatgcagtccaaattcgatcggtaa
GI:229328249	GeneID:7804508	atggcttcacaccttgaggccacgaaaaacaaacaaataagtgcatccctcggccccccttggttggagcgaggtagagatatggcgagactgagaaagagaagcgtaaggctgaaacaactatatccctatatactgttggcccgtagggcgaagccgggccgccgctgttatagtatctatatatatgtatatattattatctacggttctattcaaattgtattatatatatggtttctccttttccaacgcaaagcgtcgccaaaggccgaagcatttttgtctgctaatatctttttagattgtatttaa
GI:229328250	GeneID:7804509	acggaatttgtacctatttgtgtctatttagtaatcagttcgctacttcctctgatcttaattggtgtttctcttttatttgctttcccttccagttcggcttatccagagaaattgtcagctcacgaatgtggttccgatccttctgatgatgccagaagtcgttttgatatatgactctatcttgttcttacttcatctattatatccgactcggaagtcacctcttcatttccttgggcagttcctcctaacaagattggtttgtttggatcttggtctatgatggtattctcattgatttcgacgattggatttgtatatgaatggaaaaagggcgcttcagattgggagtaa
GI:229328251	GeneID:7804511	acgaacaaatttgctggaacggagccatctacgttattagaacaaagaattaccaactattacaccaaattgcaagtggatgagatcggtcgagtggtatcagttggagatggaattgcacgtgtttatggatcgaacaagatttaggcaggggaaatggtcgaatttgccagcggtgtgaaaggaatggctttgaatctagagaaggaaaatgtaggaattgttgtatttggtagtgataccgctattaaagaaggagatattgtaaggcgcactggatctattgtggatgttcctgtaggaaaggccatattaggtcgtgtagttgatgcgttaggagtacctattgatggaaaaggtgccttaggcgctgtagaatgaagacgtgtagaagttaaa…
GI:229328252	GeneID:7804512	atggataagcaattgtttctcaaatctctgatagctactttaccgaaacggatacatcaatttaaaacatcgaaacatgaaaatatattatataccaatccagattacctgtttgaattactatggttcccgaaacatcataccaatacacgttttcaagttttgattgatattcgcggagttgattatccctctcgaaaacgaagattcgaagtagttcataattcaccgagtattcggtataattcacgtattcgtgtagaaagcagtgtaaatgaaataactccaatttgttcggtagtcggtatatttccatcagccggctggtgggagtgagaggtatgggatatgtttggtgcgtattcttctaatcatcctgattcacgccgtatatcaata…
GI:229328253	GeneID:7804513	atgaaaatccagcagcgcgcgccccccctcagtacctcgtcctgtttgatttcggtttcgctttctctccctccttttcctcctccttttcttactcccccgcctgatctagactgctccgcttgtcaatgctacttccaagactatgatttgtatacagacttcgtaagactaagagaacgcgctacgcgcttttacgtcgattcccgggggggggagaagaggcaaagcctctgcgtgtgccccacaggctgcatccaggccgaaagtcgaaccccggtccttgtaaattctacgtggcctagtgatttctgtttgcatttcaatgccaaatgcattatgtctcaaccagtcatatttctgctgcattcatatgttgccatgctagcgaatacagtg…
GI:229328254	GeneID:7804514	atgaatgaaggtctggtaagtctaaaatatatcctggagcacattgagaatcatcccggtgtgaggacgatcatgaacctagtggaaccagaggtatgtctccctcggcgcgggaccaggcttttttctgtcccgcggaagcgaaagagtcatcaactaactggatgtgagtattcctttcattccctgaggagccaaggcgaccacttcttcccggtccctatcgtggctaagctatttcgaaatttaccgggcggggccacacagcttacttgccgccgttccagaccgaaggatcagtag
GI:229328255	GeneID:7804517	atgcctttttccaaacgaaagtgtaggagcgcttctactattggttttgagcagagctggtggtgtcagaaagattctattacaagccatgaagctaagcctaacaggctcgggccgcgttcttttcaagggagcgatgatcttatgttaagctgggaaaccgagatgaatccacggtgtttcagcttcttcgccccttgctacgcggtccttgctctgaaaaaaaaagctagcggcggcgttcctggctttctccaggcacgccgcagcggagaagctgcgtccttattatttgcttctcccgatcgataa
GI:229328256	GeneID:7804518	atgaaactttatatcattggtattttagcaaaaatacttggaatagtaataccacctttactaggagtagcccttctagtttcagctgaatgtaaagtaacggcctctatgcaacgtagaaagggtcttaatgtagtaggattgttcggatcgttacaacccttagcagatggtttgaaattaatgataaaagaacttattctaccgagtagtgctaatttatttatttctataatggctccagtaattacatttatgtcaagttcggttgcttgggctgttataccttttgattatggtatggtattgtcagattcaaatgtaggtatacttcatctattcgctatatcttctctaggtgtttatgggattattacggtgggtcgggttagtaatcca…
GI:229328257	GeneID:7804519	atgaaaaattttgcacaaagatggcttttttccacaaaccacaaagatataggtactccacattcaattttcggtgctattgctggagtaatgggtacatgcttcttagtatcaattcgtatggaattagcacaacccggcaatcaaattctcagtggaaatcatcaactctataatgtgttaataacagctcacgcttttttaatgatatcttttatggttacgcctgccatgataggtggatttggtaattggtttgttccgattctcataggtgcacctgacatggcatttccacgattgaataatatcagttcttggctattaccgccgtcactgctacttcttttaagtcctgctttggtagaagttggcgcaggtaccggctggacggtctat…
GI:229328258	GeneID:7804520	atgcgtgaattgataatatttgctattccaatttctagtgtttcgagtcctaaataaatcttaatttataatgaagaagttcttgtagctcgtagttttattggttttgttatatttagtgaaaaaacttttggtgaaacttttgaagctacttctaatgcgagaagcgaagcaattttttcagagttacagcaattgataagttctaaagaggctctgttgtccgagttaaagaaacagcatgaattatgcagtataagcttgcgttcaggtacgcaaatgattggagaatcatgcataaatgatatggttacgcgctgtgcgcctaagtgcaaacagacagtgcaagctatattatgccaacaaatggaacagaagttaaaaacactgttagctatt…
GI:229328259	GeneID:7804524	atgtgggcccgccgaatgaagatcaccacgaagcgaagaagcaggaatagaatggaaagaaggactcaaaaaaagtctagattcttttccatccagggcttaagctcccttcctgtgagcaaaaacgtctcgccctacgggcgccctttgcccttcgggccgcgccgtgacttcagccattctggtattcaatcttttgtccgcttccgccccggtcttcgatattttttatacaagccaacgactttcggcccttgtttgctcgccaacaaccaacccttagccctcggtcacctttttttgtgcccgaaagtgataggtttttga
GI:229328260	GeneID:7804528	acgtaagttagaaaaatttttctgaagaaaaaagcacaagagattaataaacaatctccatatattcttttatttcatcgtagtggcttaataagtgaacaatggcgataatccaaaaatctattgtgtgcaattcatggtggaacgttcttttggccaagtcgcaataggaaacaggcacatgaaaacaagcaaaatagttttcttgcacagcatgcttccaaagcaggcccgacttgtttcttgtatttgactaaaaaaacaccggacgatacgtggtcataattgcaaccttcggcctcctacaaccagaatctagtttcattatacggaaaactcggatctactttgctcaattatatggatatatacgaagctgctgatttagaaattacatca…
GI:229328261	GeneID:7804529	atggatcctctagtgactaagttaccctttctgtatcctcctgtccttctggagataggtaggcagctttccttctacttgctcccccccccctccccctttccttacagaagcgcacgtagtactttcccgtcatacacctacagcgtcgaatcaaactttaggcccaggctacttgcccatgacttttggctccagcaattatgctattgctcaaatgctctgccactttgcgagttgtgtatatcgcgacattgcgtgcgattgacccgcgcgcaccaaaaagattcacctgaaagactttcgcgcaatacaatatga
GI:229328262	GeneID:7804533	atgtatttactaatcgtcactttacctttgccaggtagtttcgtagcaggtgcctttggtcgttttcctggttcatgaggaactgctacaatcacaaccatgtgtgtctcattatcttgtattttccctttgattgccttttatgaagttgcactgggagctagtgtttgctatataaagattgcttcatggattatctcggagatgtttgatgcttttcggggctccttgtctgatagtctgactgtagttatgctaattgtggttacatttgtaagtagcttggttcatctttatcccatttcacatatgtccgaggatccgcatagctcatgatttatgtgttatttatctattcctactttttttatgccaatgccggttaccggagataactct…
GI:229328263	GeneID:7804534	atgtgtgtcggttttattccacgcctccccccgcaaaaaatagacgaagagggttcctacaaatacgaagtgttattgatataccatcagcacaaggccgaaggcgtgccttcggcgcccttttctgcggcgcttcgcgccatagaagaggcttcttcgcctctcttctcgacttggcccctccgtccgggaatcgaggtaaaagttttttgcgcctctttctatccctcaatcctacggcctctgaaccttctactctattccttcttgttaggttcgggcttaggccctagtggagctacgaaaagagcgtag
GI:229328264	GeneID:7804535	atgagacctgggtggggggggcgagggcttagcatccacccaggagaggaggttcttataacgggtttggactgctcgctagctttacaaaagaaagtggcgccgcttgaacgcccttacctaataaatccgcagtgtgctcatgtacttctttggcccctttgcgtatctagctgccactttttcaacttgctccgcatggctgagataagacaaaaagattcggaggcagtgcaggccacggcagcgcaaagggatgctggacaaacgaggacagccgccgccgagaatgatgactcagcgcacgtaggaaaagactactatttctccctttccagaagtctctga
GI:229328265	GeneID:7804536	acgttacaatttccagcttcacctcatctcaatctaagtggtcttattttgcgtcctttgttgggaagcattattcttctcgttatccctgattcaagaatccaactgatacgaagtattggtctgcgcacctttttgatcactttcttatattctccctttctttggatagaattcgataattctacagccaaattctaatttgtggaaagcattcgatggcttccttattcaaacatcaatttctatataggtatagatggtatctctttatcttttgtggtcttgaccacgtttctaattcctattcgcatcttagtaggttggtccagtaccaagagttataagaaagagtatatgatagcgtttttaatttgtgaatctcttatgattgctgtg…
GI:229328266	GeneID:7804537	atgtttgaccatgatttcttagcacttttcccagagatctttcttattaacgcaactatcactttgcttatttatggagttgtattgagtacctccgaaagatatgattatccaccgttagtttgtaatgtgggttggcttggttcacctagtgttctaataaccatcttattggttgccgctggcgcactggttgccaatttattctataataatttgataatagacaattttacatattttcgctaaatttttccatcattaagtacggctagtactattcttatgtgtttggattatttcaaagaagagagtttgaatgcttttgaatttattatattaattctacctcctatccgcagtatgcctcttacgattttggcttacgattcaattgcg…
GI:229328267	GeneID:7804542	acggcttgcagtccaccagaacaatttgcaattattccattgattcctattcatataggaaacttgtattctccatctaccaattcatctttgttcatgccaccaactctcagtctagtattgcttctagtttatttcgtcaccccgaatggaggacacttagtactaaatgcttggcaactcttcgtggaaatgatttatgattttgtgtttaacttggtgaacgaataaataagtggtccttctttagtgaaataacggttttttttgtcgatatttgtcactttcacttgtctaccatttcgtaattttatcggtatgataccttatagttttacagtaacaagtcatttttcatttaccttgggtcttccattctctccttcttctggaacgact…
GI:229328268	GeneID:7804543	atgttttatatgtgtttactttggagaaatctttattttacaagtgaggtaaaggggctcgcagatgataggcacataattctcatattgcaattctctaggctcgattgtaagagggaggctcgagcctccgaggtgcacgtgcgagttttccccgcatacgccttcggtgtcgagagtttaggccctggcaaagtgatgtatgtcgcccaccacctctggctccagcggttataccattaccaaagtgttctgccactctgcgagttgcgtataccgcacgcgattgacccgcgcgcaccaaaaagattcacctga
GI:229328269	GeneID:7804544	atggtactaaataagaaatacagagaaaaaccgaaaatgcttgtggttttccttactcaaaccgttcgcgaaaatttggctagtctcaatatagaattgaatttgttaactaaactaatatatttatgtcaattaggtacgtcgggaataaataggaatataagtgaacctgtaaacaggattataaactacgtcgaagtttgtgtaaaaacaagactcgttaatgtaaacttaagtccgaaattaacctactttttaaccctagtgggtaagagtgctatttttatgtgtttttattcggtatgtgagattccacaaagctaa
GI:229328270	GeneID:7804545	atgatacttttttctgttccttcgagcattgctttagtctccggtgttacggcgacacgtgccaaaaatccagtccattccgttttattttcaatacccgtctttcgcaacacttcaggtttacttgttttgctaggtctcgaccccttcgctatgatttttttagtggtttatgtaggagctattgctgtttcaccttcatctgtagctacgacgtcgaatattaaaatagcagaaattcacgagaatgtattgcgctatttacctgtaggtggtattactggacttattcttttgttggaaatatttttcatcgtagataatgattacattccaatattaccaacgaaactgagtacaacctatctaacatatacagtttatgctggaaagatataa…
GI:229328271	GeneID:7804546	atgcctcaaagaggaaaaaatgattgtctcccaccaccgaaacgcaagcaaatgaaagatcggagaccatacataaggcttgtggaagaaaagcgcgcagcgcagcggctgaaagccgcgcttatagatttattggcgagcagcgaaggttcgaaaacaatctcttcgcttgttgagggctttcctcgtagaagaaaacaagttttcttcccttttttttacgaaagcagagaagaagggaagggcgagactcgagtcccggccggaaagctacggctttccgggggaaagctgtttacccgctttcttcgctttgcgaatggaaggggcagagaaaaaaggtag
GI:229328272	GeneID:7804547	atgttcatgaggcataggcaaccgccacccttctctggcaaagccagcgcacggaagtgcttgtttagaagcctcaccacaccctctcccgtggtgcacccttgtttgtggccctcccgggtctttgttgaatcagtgacgtgtttaagtctctggaggcttcggcgtatccttcgaaaagctacgacaaaaggagacaaacaactgaaagaagaaaatgaacaaaagatccgtggtctagagagccaatgcccatgcccaaagcacatagcagctatgagtgtttttcgaaaaaaaactgattgtatagatgctctgaaatcaaaatga
GI:229328273	GeneID:7804548	atgtgctttgggcatgggcattggctctctagaccacggatcttttgttcattttcttctttcagttgtttgtctccttttgtcgtagcttttcgaaggatacgccgaagcctccagagacttaaacacgtcactgattcaacaaagacccgggagggccacaaacaagggtgcaccacgggagagggtgtggtgaggcttctaaacaagcacttccgtgcgctggctttgccagagaagggtggcggttgcctatgcctcatgaacatccaccgtttgcttatgtgcaccctacttttcccatcggaattatcaacaacgccgacttcacttcgtgcgcatacctactgtggttaa
GI:229328274	GeneID:7804549	atgaaaaacacatggctatttccaattgcttatcgtgatgctgccgaaccttggcaattgggattttaagacgcagcaacacctatgatgcaaggaatgattgacttacatcatgatatttttttctttctacccatcattatgatctttgtattatggatgttggttcgcgctttatggcatcttcactataagagaaatccaattccagaaaggattgttcatggaactactatagagattattcggactatttttcttagtattatctcgatgtttattgctataccatcttttgctttattatattcaatggacgaggtagtagatccagctgttactatcaaagctattggacattaatggtattggacttatgagtattcagactataacagt…
GI:229328275	GeneID:7804550	atgagtgtttcttaaaagcatccttaccatttagtagatccaagtccatggctaattttgggttcattgggagctttggcaagcaccgttggtggtgttatgtacatgcattcctttacgggaggtggaacacttcttagtttaggcttaggaatgatcccatataccatgattgtatggcggcgcgacgtcatacgtgaatccacttacgaaggacatcatacatttatggtccaattaggacttcgttatggtatgattttgtttatcgtgtctgaagtcacgttttttttagctttcctttgggccttccttcaccctcctttggcacccacggtagagattggagctatttggtctcctaagggaattgatgtgttagatccttggggaattcct…
GI:229328276	GeneID:7804551	acggcaagacgactttcgattcttaaacaacctatattttctacagttaacaatcattcgatagactatccaactctaagcaatttaagttattggtggggttttggttcgttggctgctattcgtttggttacttagataattacaggtgtttccttagctatgcatcatacacctcatgtggatctagctttcttaagtgtagaacacataatgagagatgtgaaaggaggctggttacttcgttacatgcatgctaatggtgccagtatgttctttattacggtttatcttcatattcttcgtggtttatattatggaagttatgcgagtcctagggaattagtttggtgtctcggagtggtcattttattattaatgattataacagcttttata…
GI:229328277	GeneID:7804552	atgcaagattcctcgactttgctgttacctctggttctgcctattgtttattgccacctcccgctttgtcacccttttgtgatattctgtcacttagcgatccgcctattgtttgcagaaatgaatggcttttaccagtcctggcttttcattactaaggctcgggctaggcttaatgttctccgcttggctctcaccccgctttgctttccatcgagaggctccccccctttctttctttctttcttccgactagacgccgaggggactacggaagaagccttaggggcctgccatccgagcgatgcgagccgagtctataggctggctggaagggtgctaggctgggagacggagcgaaaacgggaagccgaagcttag
GI:229328278	GeneID:7804553	atgaatgggcaggctcggctctgcccaagcttggcgctgccaggctggaagaagacgccaagcctaagtgaacaggaggcaaaactgccatgccagcaagcaagcttttttgttgacatgcctcgccccttgcttcgcccgaagcaacacatgaatgatgccttacttataaaaaaccgcgccgccgcggctgaaataaagccgcgcttcctgtttgggatcgaaatgattatcaacaaacaaaaaagacagaaagccgaaggtttctctgtttcaccatttacagtatccctccttcgacaaaagagaagaagccataaattttag
GI:229328279	GeneID:7804554	atgactactacggctagtagtatactaggaacaaattttaggactaggaacgaatcgcggcgttttatttcccgaggcttttgtcctacaaacaaaaaacgggacgacaaaaaagatttgccttggctttttttcggtcgaagaacttgtctctatttaagagctacgtccctccactttgtttgttgtgcgtgccttccaaaggtcgaaaaagcatctacgataagaaagcatgggttgcggtcgagtcttctagttgttagatacaataggcctacgctattcctttcgcatcgttctctaagaagcatatatgtatga
GI:229328280	GeneID:7804557	atgattccgttctaccaatctgctgccgctttcaaggtgttggcttcaatttggctgaacgccccccgccctgcatcctttctctataagctgagattgcatagccccaaaaaagggccagcacgaaggctgacgagcctttttttttcaggcttattgaacaacaagtcctggcctacggcaagcaagtggagccggcgagaatattctatattttgtagtacttcatgcctttgtcgttacgcttgtgaatgcaatgactatgtaatggcattacgaagctcagtcgcagttatgaatgtgactgaggaagcaggcgcttcagccatctattcttctcgaactgacacagtagtaggttttctcgtttatagtgacgaagccgtatcttcactttcc…

[truncated: 14 more sheets: Treubia lacunosa, Marchantia polymorpha, Physcomitrella patens, Anomodon rugelii, Huperzia squarrosa, Cycas taitungensis, Butomus umbellatus, Oryza sativa, Zea mays, Sorghum bicolor, Beta vulgaris, Nicotiana tabacum, Arabidopsis thaliana, Glycine max]
